# Supplementary material for: 3-Amino-1-(2H-1,3-benzodioxol-5-yl)-9,10-dihydro­phenanthrene-2,4-dicarbonitrile
Source: Acta Crystallogr Sect E Struct Rep Online. 2011 Aug 27;67(Pt 9):o2438. doi: 10.1107/S1600536811033563 (PMC3200934; doi:10.1107/S1600536811033563)
Supplement: Supplementary file 2 [file e-67-o2438-Isup2.hkl]

# 
# h,k,l, Fc-squared, Fo-squared, sigma(Fo-squared) and status flag 
# 
data_I
_shelx_title '  P21/c' 
_shelx_refln_list_code          4 
_shelx_F_calc_maximum      154.36 
_exptl_crystal_F_000       760.00 
_reflns_d_resolution_high  0.7698 
 
loop_ 
 _symmetry_equiv_pos_as_xyz 
 'x, y, z' 
 '-x, y+1/2, -z+1/2' 
 '-x, -y, -z' 
 'x, -y-1/2, z-1/2' 
 
_cell_length_a     8.9280 
_cell_length_b    22.4518 
_cell_length_c     8.9473 
_cell_angle_alpha  90.000 
_cell_angle_beta  109.058 
_cell_angle_gamma  90.000 
 
_shelx_F_squared_multiplier     1.000 
 
loop_ 
 _refln_index_h 
 _refln_index_k 
 _refln_index_l 
 _refln_F_squared_calc 
 _refln_F_squared_meas 
 _refln_F_squared_sigma 
 _refln_observed_status 
   2   0   0     1729.75     1576.23     35.99 o 
   3   0   0        0.64       19.77      5.84 o 
   4   0   0      979.84      987.48     28.89 o 
   5   0   0      260.83      298.66     25.75 o 
   6   0   0       63.35       68.96     10.23 o 
   7   0   0        9.53       19.45      9.62 o 
   8   0   0      370.96      398.99     39.97 o 
   9   0   0      166.12      160.13     27.57 o 
  10   0   0       34.03       28.53     12.83 o 
   1   1   0       60.32      105.41      4.89 o 
   2   1   0     2645.90     3188.35     97.01 o 
   3   1   0     4131.16     3768.82     47.45 o 
   4   1   0       31.26       18.04      4.08 o 
   5   1   0      337.21      347.44     19.78 o 
   6   1   0      122.15      109.22      8.72 o 
   7   1   0        5.16        7.37      4.59 o 
   8   1   0       22.14       38.51      9.57 o 
   9   1   0       61.79       57.60     12.32 o 
  10   1   0       30.63       38.44     11.38 o 
   1   2   0    12379.16    11531.55     76.37 o 
   2   2   0     5375.98     5246.74     72.52 o 
   3   2   0     4047.98     3998.41     41.66 o 
   4   2   0      227.43      194.90      9.29 o 
   5   2   0      551.90      545.77     24.83 o 
   6   2   0      292.70      239.76     14.76 o 
   7   2   0      302.35      331.00     23.59 o 
   8   2   0       94.07      105.21     11.76 o 
   9   2   0       10.71       19.68      5.76 o 
  10   2   0       32.95       39.30     12.40 o 
   1   3   0     1497.89     1496.68     22.54 o 
   2   3   0     1555.34     1459.09     36.26 o 
   3   3   0     1621.14     1534.95     27.11 o 
   4   3   0        4.29        5.48      3.22 o 
   5   3   0      570.69      613.36     26.39 o 
   6   3   0      465.23      536.87     22.12 o 
   7   3   0       88.80       90.05     15.50 o 
   8   3   0       33.08       20.20      5.03 o 
   9   3   0      137.96      137.15     14.51 o 
  10   3   0       34.17       65.62     13.86 o 
   0   4   0     5955.37     4921.93     52.65 o 
   1   4   0     5562.57     4989.07     57.25 o 
   2   4   0      188.90      196.48      8.34 o 
   3   4   0      608.62      585.93     15.02 o 
   4   4   0       18.81       15.55      3.46 o 
   5   4   0      274.13      257.61     14.02 o 
   6   4   0      816.38      841.56     23.84 o 
   7   4   0      256.72      253.56     14.45 o 
   8   4   0       35.37       43.79      7.25 o 
   9   4   0      137.93      118.10     21.00 o 
  10   4   0       25.73       54.54     27.71 o 
   1   5   0      337.61      291.19     10.64 o 
   2   5   0      784.88      882.82     22.92 o 
   3   5   0        3.83        0.61      1.85 o 
   4   5   0      506.18      516.95     15.76 o 
   5   5   0       68.10       57.56     27.22 o 
   6   5   0      156.77      130.67      9.67 o 
   7   5   0     1119.24     1102.94     30.08 o 
   8   5   0      130.31      129.66     13.19 o 
   9   5   0       84.56       92.46     14.45 o 
  10   5   0       53.46       51.95     18.30 o 
   0   6   0     2277.85     1787.49     26.46 o 
   1   6   0      127.04       61.83      9.20 o 
   2   6   0      446.83      495.98     18.46 o 
   3   6   0       59.00      137.56      8.16 o 
   4   6   0      691.84      676.36     18.52 o 
   5   6   0      104.87      113.32     17.28 o 
   6   6   0      494.40      501.02     21.30 o 
   7   6   0     2199.40     2335.99     57.18 o 
   8   6   0      162.80      148.46     16.97 o 
   9   6   0      209.87      245.99     22.69 o 
  10   6   0        0.73      -22.99     15.33 o 
   1   7   0     2753.49     2762.55     38.29 o 
   2   7   0     2365.27     2602.90     45.03 o 
   3   7   0      981.83     1077.39     22.30 o 
   4   7   0      769.68      817.69     28.94 o 
   5   7   0      305.29      310.94     19.18 o 
   6   7   0      633.82      600.02     20.92 o 
   7   7   0     1195.57     1228.93     37.25 o 
   8   7   0      245.79      204.84     19.63 o 
   9   7   0       49.59       27.83     13.55 o 
  10   7   0       51.53       84.70     24.01 o 
   0   8   0      479.35      470.17     15.82 o 
   1   8   0     3707.73     3794.02     51.47 o 
   2   8   0       51.52       77.07     11.91 o 
   3   8   0      266.66      260.88     13.61 o 
   4   8   0      196.03      100.90    134.45 o 
   5   8   0      524.61      491.78     24.68 o 
   6   8   0      480.33      484.82     19.13 o 
   7   8   0      136.61      126.69     15.26 o 
   8   8   0       59.83       97.90     14.35 o 
   9   8   0       17.09       16.03     11.02 o 
  10   8   0        0.05       15.50     12.03 o 
   1   9   0      323.91      349.18     11.70 o 
   2   9   0     3174.20     3570.34     49.95 o 
   3   9   0       24.45       16.66     14.14 o 
   4   9   0       29.83       27.41      5.78 o 
   5   9   0       21.76       25.76      2.81 o 
   6   9   0       29.03       38.10      6.82 o 
   7   9   0      103.43      136.81     15.32 o 
   8   9   0       27.26       20.73      7.00 o 
   9   9   0       40.46       58.05     18.59 o 
  10   9   0        0.68       11.16      8.86 o 
   0  10   0      327.72      237.11     13.15 o 
   1  10   0      398.19      325.78     11.98 o 
   2  10   0      131.49      133.71     10.30 o 
   3  10   0      835.16      860.25     31.63 o 
   4  10   0      426.56      471.22     23.84 o 
   5  10   0       57.75       56.04      6.79 o 
   6  10   0       26.91       28.66      7.33 o 
   7  10   0       29.07        9.55      4.67 o 
   8  10   0        2.08       -7.42      5.73 o 
   9  10   0       26.30       29.47     14.73 o 
  10  10   0       16.17       15.37     11.31 o 
   1  11   0      962.81     1169.56     23.66 o 
   2  11   0      253.05      249.67     18.37 o 
   3  11   0      434.12      413.02     22.79 o 
   4  11   0      317.15      320.96     17.66 o 
   5  11   0      173.51      173.43     13.82 o 
   6  11   0        4.28        8.68      5.39 o 
   7  11   0        5.29        7.20      6.38 o 
   8  11   0      286.22      297.63     23.85 o 
   9  11   0      207.40      199.78     32.56 o 
   0  12   0     1617.82     1589.30     37.19 o 
   1  12   0      151.37      111.88      7.83 o 
   2  12   0     1429.16     1513.35     31.95 o 
   3  12   0       69.76       91.75     11.77 o 
   4  12   0      648.20      678.82     22.68 o 
   5  12   0      254.03      292.94     20.89 o 
   6  12   0      638.06      663.90     32.88 o 
   7  12   0        2.33       -1.57      4.96 o 
   8  12   0      177.69      161.40     17.79 o 
   9  12   0        1.70       -6.21      9.59 o 
   1  13   0       11.44        7.50      2.61 o 
   2  13   0      116.04      164.50     11.14 o 
   3  13   0       50.54       48.53      7.46 o 
   4  13   0       56.58       24.07      6.25 o 
   5  13   0      449.50      454.26     26.60 o 
   6  13   0      839.84      816.68     37.33 o 
   7  13   0        2.42        5.58      5.41 o 
   8  13   0       74.98       85.37     21.40 o 
   9  13   0      120.22      161.76     30.60 o 
   0  14   0      111.85      140.36     12.71 o 
   1  14   0      166.59      150.44     15.98 o 
   2  14   0        6.04        2.02      2.32 o 
   3  14   0        0.44        4.20      4.11 o 
   4  14   0       76.17       79.07     11.79 o 
   5  14   0      373.62      439.25     27.09 o 
   6  14   0      277.01      348.30     25.17 o 
   7  14   0      806.36      913.90     53.72 o 
   8  14   0       15.61       34.41     14.36 o 
   9  14   0      114.19      158.79     30.18 o 
   1  15   0      238.23      253.50     14.27 o 
   2  15   0       83.54       88.31      8.50 o 
   3  15   0        2.06        7.29      5.19 o 
   4  15   0        0.96        9.61      5.66 o 
   5  15   0       82.78      109.01     14.27 o 
   6  15   0       57.40       88.86     13.58 o 
   7  15   0        8.61       14.63      6.91 o 
   8  15   0        0.73        0.30      8.98 o 
   9  15   0       14.59       29.74     15.13 o 
   0  16   0      613.53      650.12     35.77 o 
   1  16   0      436.03      414.43     17.83 o 
   2  16   0        6.83        8.19      3.51 o 
   3  16   0      454.09      508.38     37.59 o 
   4  16   0      465.49      456.28     44.47 o 
   5  16   0      138.73      179.21     18.85 o 
   6  16   0        8.34       19.83     10.46 o 
   7  16   0      408.86      526.53     33.14 o 
   8  16   0       54.08       76.78     21.91 o 
   1  17   0      238.21      278.53     16.84 o 
   2  17   0       43.18       46.45      7.70 o 
   3  17   0        3.57        7.06      4.23 o 
   4  17   0      251.02      236.65     22.21 o 
   5  17   0      272.43      238.79     24.87 o 
   6  17   0      109.59      102.48     15.39 o 
   7  17   0      135.48      143.54     17.83 o 
   8  17   0       47.72       26.36     12.45 o 
   0  18   0       56.03       98.13     21.96 o 
   1  18   0     1748.87     1701.84     48.68 o 
   2  18   0      545.38      589.75     24.95 o 
   3  18   0        5.22        4.12      9.77 o 
   4  18   0        4.99       11.12      6.03 o 
   5  18   0      307.12      247.63     23.71 o 
   6  18   0       74.84      100.77     21.47 o 
   7  18   0       81.24      120.88     25.11 o 
   8  18   0        1.77       13.61     12.71 o 
   1  19   0      120.30      150.86     37.45 o 
   2  19   0       21.88       16.01      6.09 o 
   3  19   0        0.27        7.72     17.20 o 
   4  19   0        6.06       16.77      7.63 o 
   5  19   0        9.18        9.83      9.07 o 
   6  19   0       91.27       67.43     18.41 o 
   7  19   0       20.94       13.50     12.61 o 
   0  20   0     4679.58     4703.46    151.89 o 
   1  20   0      514.30      506.98     35.62 o 
   2  20   0       42.02       26.41      7.33 o 
   3  20   0       92.33       77.71     15.62 o 
   4  20   0      117.50      119.51     16.71 o 
   5  20   0       28.55       50.16     11.85 o 
   6  20   0      102.66       91.84     21.23 o 
   7  20   0        1.09        4.93      9.28 o 
   1  21   0       17.24       24.30     13.50 o 
   2  21   0      434.76      457.57     27.64 o 
   3  21   0      339.09      347.25     28.91 o 
   4  21   0       30.14       16.83      7.64 o 
   5  21   0        6.68        9.08      7.20 o 
   6  21   0        4.80       26.26     10.11 o 
   7  21   0        1.31       22.25     14.81 o 
   0  22   0      611.12      622.58     58.57 o 
   1  22   0       19.14       24.56      9.32 o 
   2  22   0       32.59       34.71     14.90 o 
   3  22   0        2.60        1.84      9.82 o 
   4  22   0       31.59       38.41     10.68 o 
   5  22   0        2.50       -1.27      6.06 o 
   6  22   0        6.52        1.32      7.13 o 
   7  22   0        4.96       14.45     10.15 o 
   1  23   0       15.35       23.18      9.86 o 
   2  23   0       48.57       34.58     16.87 o 
   3  23   0       79.97       73.30     15.03 o 
   4  23   0      165.53      157.84     20.90 o 
   5  23   0      107.45       96.55     16.83 o 
   6  23   0      102.30      167.64     33.08 o 
   0  24   0        7.03       20.96     17.13 o 
   1  24   0       54.03       63.41     14.91 o 
   2  24   0        0.10        6.17     13.70 o 
   3  24   0      159.58      218.96     25.34 o 
   4  24   0       40.94       25.77     11.21 o 
   5  24   0        1.57      -11.51     11.03 o 
   6  24   0       74.36       81.24     20.92 o 
   1  25   0        3.16        3.34      8.38 o 
   2  25   0       22.91       35.13     19.35 o 
   3  25   0        6.46       12.56     13.66 o 
   4  25   0        3.63       -2.13      6.89 o 
   5  25   0        2.92       -9.13      6.99 o 
   0  26   0       36.78       14.75     11.44 o 
   1  26   0        0.02       -1.42      7.69 o 
   2  26   0        0.00        7.75     13.06 o 
   3  26   0       94.19       95.96     27.89 o 
   4  26   0       66.80       67.72     15.27 o 
   1  27   0        1.88        2.31     11.30 o 
   2  27   0       38.80       46.33     22.88 o 
   3  27   0        1.17        1.13     13.84 o 
   4  27   0        8.46       11.08     11.82 o 
   0  28   0        3.03        0.34      9.51 o 
   1  28   0      124.36      105.10     28.37 o 
   2  28   0        3.71       32.21     18.00 o 
   3  28   0       63.71       78.72     27.02 o 
   1  29   0      145.91      238.89     43.08 o 
 -11   1   1       13.63       11.29     12.47 o 
 -10   1   1       41.17       47.84     22.54 o 
  -9   1   1       28.77        1.82      8.19 o 
  -8   1   1       35.75       31.35      3.87 o 
  -7   1   1      219.46      192.11     19.78 o 
  -6   1   1      107.24      135.82      6.26 o 
  -5   1   1       11.04        7.81      2.10 o 
  -4   1   1      377.31      430.57     12.48 o 
  -3   1   1     2649.23     2526.44     23.68 o 
  -2   1   1     2389.82     2603.72     31.02 o 
  -1   1   1      857.56      831.45     10.19 o 
   0   1   1       69.99       82.57      5.24 o 
   1   1   1      259.70      259.06      5.11 o 
   2   1   1      173.20      192.53      5.75 o 
   3   1   1     1224.54     1246.13     16.61 o 
   4   1   1     2745.72     2924.52     49.97 o 
   5   1   1       37.31       48.32      8.07 o 
   6   1   1       27.06       24.80      8.85 o 
   7   1   1      253.60      228.00     21.38 o 
   8   1   1       25.63       22.67      8.22 o 
   9   1   1       55.04       57.01     12.33 o 
  10   1   1      172.57      210.36     24.33 o 
 -11   2   1        0.22       -2.26     10.54 o 
 -10   2   1        0.60        1.93      7.83 o 
  -9   2   1        8.92        7.63      6.77 o 
  -8   2   1       89.63       97.68     10.41 o 
  -7   2   1       59.07       50.14     16.36 o 
  -6   2   1      483.93      515.32     16.32 o 
  -5   2   1       21.60       26.44      2.97 o 
  -4   2   1        8.24        7.59      2.63 o 
  -3   2   1      469.18      490.99     28.26 o 
  -2   2   1     2681.64     2782.41     24.65 o 
  -1   2   1      329.89      346.12     10.29 o 
   0   2   1     1481.41     1272.04     30.48 o 
   1   2   1      650.78      710.34     11.44 o 
   2   2   1     1573.57     1593.84     22.28 o 
   3   2   1      996.19     1205.36     22.56 o 
   4   2   1     1742.93     1895.27     35.88 o 
   5   2   1      397.71      429.59     39.84 o 
   6   2   1      283.91      310.37     27.00 o 
   7   2   1       54.79       47.71      9.64 o 
   8   2   1      188.19      196.80     20.09 o 
   9   2   1      141.14      136.05     15.53 o 
  10   2   1       92.77       83.40     15.94 o 
 -11   3   1        0.61        0.06     14.76 o 
 -10   3   1       48.42       64.19     20.67 o 
  -9   3   1      384.52      382.33     22.35 o 
  -8   3   1     1213.18     1185.72     36.28 o 
  -7   3   1       11.72       16.73      4.68 o 
  -6   3   1      276.00      290.57     10.96 o 
  -5   3   1      406.47      407.17     13.87 o 
  -4   3   1      718.02      797.13     16.90 o 
  -3   3   1       85.04       86.49      3.88 o 
  -2   3   1      469.38      381.60      9.18 o 
  -1   3   1     4907.54     4650.66     38.47 o 
   0   3   1     3240.50     3146.09     38.98 o 
   1   3   1      830.68      768.94     31.37 o 
   2   3   1       78.33      132.73      5.09 o 
   3   3   1      112.57      138.27      7.19 o 
   4   3   1       53.25       93.55      8.08 o 
   5   3   1       26.32       26.10      6.04 o 
   6   3   1       25.03       23.68      5.11 o 
   7   3   1       57.61       47.88      8.25 o 
   8   3   1      123.10      117.66     13.01 o 
   9   3   1       12.78        9.87      5.60 o 
  10   3   1        2.38        4.40     14.25 o 
 -10   4   1        0.06       -4.61     12.50 o 
  -9   4   1      543.13      533.83     27.84 o 
  -8   4   1      148.42      149.75     12.94 o 
  -7   4   1     1567.96     1567.74     38.03 o 
  -6   4   1       26.39       26.30      3.55 o 
  -5   4   1     2300.64     2459.82     37.47 o 
  -4   4   1       21.68       57.14      4.81 o 
  -3   4   1     1211.03     1219.75     16.04 o 
  -2   4   1     1742.37     1550.92     16.96 o 
  -1   4   1      363.73      277.93      8.62 o 
   0   4   1      976.64     1024.47     15.16 o 
   1   4   1     1094.45     1007.98     37.70 o 
   2   4   1     1758.70     1576.58     31.01 o 
   3   4   1       65.93       38.80      2.83 o 
   4   4   1       14.08       35.88      4.45 o 
   5   4   1      150.15      137.56     10.63 o 
   6   4   1      231.50      224.13     12.69 o 
   7   4   1       18.50       13.97      5.12 o 
   8   4   1       18.51       18.58      6.00 o 
   9   4   1       94.84       95.64     14.11 o 
  10   4   1        2.12       -4.08      9.28 o 
 -10   5   1      231.88      256.50     37.65 o 
  -9   5   1      211.99      209.01     16.17 o 
  -8   5   1       95.49       90.54      9.00 o 
  -7   5   1      111.89      108.24     14.86 o 
  -6   5   1       20.65       13.92      6.59 o 
  -5   5   1      262.46      310.56     12.39 o 
  -4   5   1      953.30      914.61     25.33 o 
  -3   5   1       13.16       26.20      2.60 o 
  -2   5   1      594.67      641.51     12.73 o 
  -1   5   1      120.11      111.03      6.36 o 
   0   5   1      430.87      443.88     11.82 o 
   1   5   1      775.46      696.72     23.63 o 
   2   5   1      474.91      437.77     14.73 o 
   3   5   1      285.03      260.04     12.27 o 
   4   5   1      408.22      460.21     17.78 o 
   5   5   1       22.56       32.24      5.90 o 
   6   5   1      553.52      536.82     19.77 o 
   7   5   1       40.26       53.56      8.82 o 
   8   5   1      216.73      195.59     16.58 o 
   9   5   1       74.85       81.32     17.88 o 
  10   5   1        0.59        7.54     12.22 o 
 -10   6   1       43.80       77.72     22.31 o 
  -9   6   1       91.49       99.28     22.88 o 
  -8   6   1       36.78       35.36      6.66 o 
  -7   6   1        6.04        8.42      5.15 o 
  -6   6   1      481.99      464.99     20.52 o 
  -5   6   1       28.51       11.00      4.37 o 
  -4   6   1      114.54      165.11      9.93 o 
  -3   6   1      503.10      462.42     12.26 o 
  -2   6   1     2314.56     2349.23     56.43 o 
  -1   6   1      739.99      794.79     25.71 o 
   0   6   1      568.87      511.15     14.25 o 
   1   6   1       87.23       93.32      9.45 o 
   2   6   1     1420.04     1494.81     38.22 o 
   3   6   1      390.69      395.36     18.87 o 
   4   6   1       61.38       58.02      6.63 o 
   5   6   1      692.11      699.19     30.79 o 
   6   6   1      517.62      536.57     32.29 o 
   7   6   1       66.99       38.90      9.01 o 
   8   6   1      196.21      235.67     49.08 o 
   9   6   1      207.96      215.94     23.03 o 
  10   6   1       77.78       96.28     23.90 o 
 -10   7   1       30.16       50.84     19.58 o 
  -9   7   1      261.54      257.88     35.43 o 
  -8   7   1      147.81      145.58     14.34 o 
  -7   7   1      640.17      670.21     24.75 o 
  -6   7   1       57.25       51.03      6.64 o 
  -5   7   1       11.19        5.75      2.21 o 
  -4   7   1     2129.53     2182.64     35.71 o 
  -3   7   1     2891.18     3108.79     37.26 o 
  -2   7   1     1053.58      977.48     21.16 o 
  -1   7   1      639.49      654.94     18.06 o 
   0   7   1       63.79       92.03      5.80 o 
   1   7   1        5.33        7.06      4.08 o 
   2   7   1       98.95       96.69     10.52 o 
   3   7   1     1311.38     1388.85     30.73 o 
   4   7   1        1.51        3.53      1.29 o 
   5   7   1      171.82      162.17     15.22 o 
   6   7   1       21.00       24.48      5.28 o 
   7   7   1       89.84       86.75     28.05 o 
   8   7   1      183.36      207.89     23.30 o 
   9   7   1        0.20        3.52      6.75 o 
  10   7   1       31.72       65.48     20.45 o 
 -10   8   1        2.86       19.17     12.39 o 
  -9   8   1       24.17       36.01     14.91 o 
  -8   8   1      310.69      316.26     20.84 o 
  -7   8   1        1.91        2.48      3.41 o 
  -6   8   1        1.14        0.88      6.02 o 
  -5   8   1      197.21      206.87      8.47 o 
  -4   8   1      104.44      105.87     21.46 o 
  -3   8   1     1608.91     1833.56     31.24 o 
  -2   8   1      150.67      166.01      9.68 o 
  -1   8   1     1250.30     1234.19     23.30 o 
   0   8   1      716.10      684.85     15.03 o 
   1   8   1     4675.33     4932.65     50.30 o 
   2   8   1       34.45       49.80     10.60 o 
   3   8   1      994.47      918.74     25.94 o 
   4   8   1        1.67        4.21      3.34 o 
   5   8   1      388.44      393.32     20.14 o 
   6   8   1        9.43        6.46      3.68 o 
   7   8   1      142.00      128.90     21.41 o 
   8   8   1        2.98        5.36      6.54 o 
   9   8   1        6.19        2.61      7.88 o 
  10   8   1       71.82       83.25     22.17 o 
 -10   9   1       88.31       85.52     22.28 o 
  -9   9   1       11.19       27.71     12.30 o 
  -8   9   1       79.75       84.77     11.07 o 
  -7   9   1      333.23      320.34     20.06 o 
  -6   9   1       40.25       26.70      4.92 o 
  -5   9   1      708.00      734.42     24.84 o 
  -4   9   1      543.37      539.14     21.11 o 
  -3   9   1       79.61      130.21      8.25 o 
  -2   9   1      684.75      601.73     19.47 o 
  -1   9   1      477.45      424.93     14.55 o 
   0   9   1      577.56      640.74     14.34 o 
   1   9   1        1.29       11.49      3.11 o 
   2   9   1      592.93      570.89     26.74 o 
   3   9   1      326.37      322.51     16.00 o 
   4   9   1      222.94      224.79     18.70 o 
   5   9   1       96.62       81.27      9.93 o 
   6   9   1        5.23       14.45      5.02 o 
   7   9   1      707.67      752.99     37.80 o 
   8   9   1        0.43        0.73      9.31 o 
   9   9   1        3.69       -4.84     10.75 o 
  10   9   1       11.61       29.01     17.78 o 
 -10  10   1       60.32       80.41     24.87 o 
  -9  10   1      319.05      343.09     41.66 o 
  -8  10   1       57.90      157.56     99.36 o 
  -7  10   1        1.68       -0.10      3.88 o 
  -6  10   1       89.59       76.22      8.58 o 
  -5  10   1      293.21      304.92     14.24 o 
  -4  10   1      438.24      459.66     20.83 o 
  -3  10   1       84.67       61.44      6.78 o 
  -2  10   1     1719.79     1818.50     49.53 o 
  -1  10   1       17.55       23.88      4.33 o 
   0  10   1      208.62      182.39     11.92 o 
   1  10   1     1382.52     1571.78     33.83 o 
   2  10   1     5188.46     5320.06     84.23 o 
   3  10   1      178.15      127.48     13.69 o 
   4  10   1      379.78      335.88     19.10 o 
   5  10   1        9.52        3.17      1.73 o 
   6  10   1      194.22      209.58     19.10 o 
   7  10   1       10.67        5.46      8.32 o 
   8  10   1      208.10      225.49     22.59 o 
   9  10   1       77.46       69.98     19.55 o 
 -10  11   1      231.09      301.18     42.26 o 
  -9  11   1       26.69       31.37     14.13 o 
  -8  11   1       47.30       39.92      8.09 o 
  -7  11   1       43.57       33.69      7.47 o 
  -6  11   1       30.71       24.90      3.75 o 
  -5  11   1        0.11        2.65      2.45 o 
  -4  11   1       20.59       13.96      3.51 o 
  -3  11   1      246.96      260.16     14.45 o 
  -2  11   1     6099.96     6286.19     61.95 o 
  -1  11   1      406.96      342.04     12.68 o 
   0  11   1      138.89      190.19     10.09 o 
   1  11   1       52.97       65.24      6.47 o 
   2  11   1       86.75       94.47     11.72 o 
   3  11   1      167.75      166.01     16.25 o 
   4  11   1       24.85       18.47      5.12 o 
   5  11   1       35.82       52.02      9.24 o 
   6  11   1       25.45       32.13      8.23 o 
   7  11   1       78.56       77.94     13.10 o 
   8  11   1       78.87       56.50     12.04 o 
   9  11   1       74.27       91.38     21.06 o 
  -9  12   1       64.83       61.93     19.60 o 
  -8  12   1       98.93       99.83     22.44 o 
  -7  12   1        2.18        4.82      4.15 o 
  -6  12   1      129.24      137.53      9.07 o 
  -5  12   1       25.44       30.37      5.23 o 
  -4  12   1      119.96      136.07     13.25 o 
  -3  12   1      244.39      236.69     14.55 o 
  -2  12   1        6.51        6.03      4.46 o 
  -1  12   1        7.28        7.30      2.57 o 
   0  12   1      572.30      589.94     18.42 o 
   1  12   1      742.95      664.63     20.82 o 
   2  12   1       28.82       34.11      7.10 o 
   3  12   1      259.03      276.72     21.33 o 
   4  12   1      616.44      581.37     31.37 o 
   5  12   1      413.10      422.07     26.18 o 
   6  12   1        1.30       -3.11      6.23 o 
   7  12   1      155.63      139.30     17.13 o 
   8  12   1        1.44       14.35      7.13 o 
   9  12   1        5.39        2.69      9.63 o 
  -9  13   1        5.93       11.85     10.99 o 
  -8  13   1       54.96       73.31     20.79 o 
  -7  13   1      271.36      265.61     20.33 o 
  -6  13   1      145.82      157.97     10.42 o 
  -5  13   1      795.30      728.16     30.36 o 
  -4  13   1       83.93       65.56      8.66 o 
  -3  13   1      887.98      959.41     27.08 o 
  -2  13   1      103.35      101.75     10.20 o 
  -1  13   1        2.40        0.31      2.42 o 
   0  13   1      225.05      196.12     11.93 o 
   1  13   1      284.25      257.65     12.32 o 
   2  13   1      237.46      293.08     14.94 o 
   3  13   1      389.59      370.53     21.09 o 
   4  13   1       79.60       94.88     10.59 o 
   5  13   1      990.45     1062.48     42.24 o 
   6  13   1       47.45       41.76     10.15 o 
   7  13   1        9.58        7.92      6.45 o 
   8  13   1      229.05      270.65     25.25 o 
   9  13   1       62.22       61.85     20.34 o 
  -9  14   1       21.40       60.18     19.23 o 
  -8  14   1        7.87        1.58      8.17 o 
  -7  14   1        0.06        3.66     13.97 o 
  -6  14   1       37.83       24.97      7.73 o 
  -5  14   1       46.49       48.90      9.22 o 
  -4  14   1       21.81       15.89      5.13 o 
  -3  14   1        0.36        2.66      4.05 o 
  -2  14   1      101.56       82.06      8.40 o 
  -1  14   1        2.90        2.24      3.37 o 
   0  14   1       97.97      122.00      9.29 o 
   1  14   1      507.34      506.98     17.88 o 
   2  14   1        0.59        3.22      3.35 o 
   3  14   1      486.29      565.87     44.32 o 
   4  14   1      306.41      319.09     27.39 o 
   5  14   1      257.70      268.32     32.30 o 
   6  14   1      656.14      665.65     36.40 o 
   7  14   1      340.49      345.38     27.62 o 
   8  14   1      219.00      197.64     32.06 o 
   9  14   1        1.19        7.07     10.48 o 
  -9  15   1       36.39       52.51     18.77 o 
  -8  15   1        4.51        8.88      9.32 o 
  -7  15   1       27.04       48.53     10.00 o 
  -6  15   1     1168.48     1089.78     76.79 o 
  -5  15   1        1.61       13.36      6.77 o 
  -4  15   1       45.99       41.04      9.72 o 
  -3  15   1      320.35      377.40     18.28 o 
  -2  15   1       17.46       10.23      3.49 o 
  -1  15   1        2.35       12.61      3.65 o 
   0  15   1      822.92      842.36     24.61 o 
   1  15   1      144.65      120.64      9.21 o 
   2  15   1      535.01      583.66     22.50 o 
   3  15   1      311.59      318.59     25.25 o 
   4  15   1       67.07       42.35      9.51 o 
   5  15   1      179.36      196.63     29.20 o 
   6  15   1        4.55       10.77     12.78 o 
   7  15   1        0.09       10.94      9.32 o 
   8  15   1        0.65       -3.19      8.37 o 
  -8  16   1        0.74        5.11      9.31 o 
  -7  16   1      552.53      581.90     32.27 o 
  -6  16   1      133.89      160.61     14.00 o 
  -5  16   1      454.28      306.22     26.13 o 
  -4  16   1       75.45       67.88     12.83 o 
  -3  16   1        0.00        0.21      3.59 o 
  -2  16   1        2.91        8.22      3.28 o 
  -1  16   1      212.71      242.29     13.35 o 
   0  16   1       26.52       28.74      6.27 o 
   1  16   1        0.96        4.04      3.62 o 
   2  16   1      144.21      121.43     16.43 o 
   3  16   1        0.00        3.82      5.78 o 
   4  16   1      286.58      293.12     25.31 o 
   5  16   1       34.81       31.97     11.92 o 
   6  16   1       43.29       45.95     11.26 o 
   7  16   1        4.14       -8.36      6.14 o 
   8  16   1        1.28       17.11     12.40 o 
  -8  17   1       14.28        9.65      7.13 o 
  -7  17   1       34.51       27.87     13.96 o 
  -6  17   1      177.15      169.43     17.68 o 
  -5  17   1      277.05      239.27     23.53 o 
  -4  17   1        7.29        1.89      3.91 o 
  -3  17   1       39.15       57.11      6.95 o 
  -2  17   1      116.77      172.80     11.80 o 
  -1  17   1      292.72      252.49     14.12 o 
   0  17   1       85.12       85.27     11.40 o 
   1  17   1        3.34        6.41      4.34 o 
   2  17   1       35.43       47.34     10.99 o 
   3  17   1       10.91       -2.01     12.92 o 
   4  17   1       52.95       34.08     13.47 o 
   5  17   1      269.22      234.18     32.36 o 
   6  17   1       23.06       12.30     10.52 o 
   7  17   1       18.00       33.52     14.96 o 
   8  17   1      242.92      260.55     38.46 o 
  -8  18   1        8.01       16.71     11.12 o 
  -7  18   1        1.73       13.52      9.31 o 
  -6  18   1      122.11      112.84     15.20 o 
  -5  18   1       55.93       56.79     26.62 o 
  -4  18   1        0.01        4.40      4.17 o 
  -3  18   1      638.96      613.07     25.86 o 
  -2  18   1     1102.56     1014.41     29.28 o 
  -1  18   1      281.88      286.52     17.41 o 
   0  18   1       86.21      100.74     25.49 o 
   1  18   1      742.37      676.86     54.77 o 
   2  18   1      137.62      134.74     24.82 o 
   3  18   1      136.22      130.84     24.93 o 
   4  18   1       10.09        7.40      6.55 o 
   5  18   1       57.60       72.95     19.20 o 
   6  18   1       73.15       69.94     19.68 o 
   7  18   1        0.04       -7.16      8.66 o 
  -8  19   1        3.12       -4.00     10.17 o 
  -7  19   1       82.43      103.59     23.24 o 
  -6  19   1        5.31        1.72      6.96 o 
  -5  19   1        6.01        8.31      6.95 o 
  -4  19   1       40.91       33.43      7.60 o 
  -3  19   1       10.82       12.69      6.16 o 
  -2  19   1      434.97      508.81     23.94 o 
  -1  19   1     1062.08     1045.51     38.70 o 
   0  19   1        6.26        4.75      7.26 o 
   1  19   1       12.55       41.34     15.46 o 
   2  19   1      524.72      503.15     48.78 o 
   3  19   1       25.71       20.10      7.65 o 
   4  19   1      260.85      226.91     22.64 o 
   5  19   1      114.72      111.72     24.13 o 
   6  19   1        0.46        6.09      8.64 o 
   7  19   1        5.18       15.55     13.59 o 
  -7  20   1       55.29       59.70     18.33 o 
  -6  20   1      128.37      159.69     25.67 o 
  -5  20   1       19.83       19.97      7.78 o 
  -4  20   1        2.84       -0.49      6.36 o 
  -3  20   1      113.38      115.25     14.16 o 
  -2  20   1       11.67        5.00      4.75 o 
  -1  20   1     1969.84     1978.93     54.84 o 
   0  20   1      160.13      143.81     19.73 o 
   1  20   1      105.92       95.88     22.09 o 
   2  20   1      507.18      499.00     32.47 o 
   3  20   1       20.59       19.54      8.30 o 
   4  20   1        0.47       -4.72      7.49 o 
   5  20   1        4.02       16.81      7.66 o 
   6  20   1       13.02       40.97     15.69 o 
   7  20   1        5.59       -2.95      8.52 o 
  -7  21   1       14.46       22.78     12.88 o 
  -6  21   1       40.15       40.57     10.49 o 
  -5  21   1        0.45        4.83      6.05 o 
  -4  21   1      128.12      153.96     19.84 o 
  -3  21   1      199.95      178.43     17.71 o 
  -2  21   1      484.14      543.64     30.39 o 
  -1  21   1      104.61      121.34     18.94 o 
   0  21   1      400.06      438.87     34.16 o 
   1  21   1      508.09      515.92     51.94 o 
   2  21   1      139.28      122.90     26.81 o 
   3  21   1      137.78      104.01     16.02 o 
   4  21   1       31.01       19.18     10.43 o 
   5  21   1        4.03       14.04      8.27 o 
   6  21   1       34.81       39.32     11.14 o 
  -7  22   1        0.01        9.74     11.14 o 
  -6  22   1       82.81       86.07     23.63 o 
  -5  22   1       43.99       32.75     10.91 o 
  -4  22   1      123.77       95.68     16.82 o 
  -3  22   1      807.04      857.21     39.57 o 
  -2  22   1       14.26       24.79     10.43 o 
  -1  22   1       34.83       44.10     11.84 o 
   0  22   1      222.37      233.97     37.31 o 
   1  22   1        6.07       15.57     12.20 o 
   2  22   1        2.31       -1.64     10.57 o 
   3  22   1       21.92       16.71      7.86 o 
   4  22   1        1.01       -0.08      5.44 o 
   5  22   1       98.59       93.14     17.01 o 
   6  22   1        9.07        8.67      7.05 o 
  -7  23   1       90.26       74.98     24.43 o 
  -6  23   1       11.14       30.87     15.40 o 
  -5  23   1       10.87        6.97     13.53 o 
  -4  23   1        0.03        5.22      7.05 o 
  -3  23   1       30.88       29.18      8.39 o 
  -2  23   1       78.80       75.94     15.70 o 
  -1  23   1       69.07       81.74     16.42 o 
   0  23   1      596.59      722.92     66.78 o 
   1  23   1        0.72       -0.53     10.75 o 
   2  23   1       27.97       18.53     13.98 o 
   3  23   1        5.26        0.45     16.91 o 
   4  23   1       21.04       32.56     10.71 o 
   5  23   1        3.50       13.10     13.19 o 
  -6  24   1        8.62        0.47      8.21 o 
  -5  24   1       19.66       10.26      8.17 o 
  -4  24   1        7.51        5.88      6.80 o 
  -3  24   1        0.04       -3.68      5.93 o 
  -2  24   1       79.24       62.13     25.78 o 
  -1  24   1       18.67       25.36     13.07 o 
   0  24   1       75.87       73.36     23.26 o 
   1  24   1       34.97       27.25     15.63 o 
   2  24   1       64.70       67.82     21.54 o 
   3  24   1       25.30       19.85     10.31 o 
   4  24   1        9.35        4.99      7.15 o 
   5  24   1       18.17       -7.51     11.68 o 
  -5  25   1        7.90       -6.39     11.44 o 
  -4  25   1        8.43       13.98      8.60 o 
  -3  25   1        0.52       -8.76     10.89 o 
  -2  25   1       35.84       44.63     14.82 o 
  -1  25   1       14.31        3.36      7.83 o 
   0  25   1        0.33        8.25     11.46 o 
   1  25   1        0.85       12.36     14.50 o 
   2  25   1       19.90       26.29     15.81 o 
   3  25   1        0.10        7.32     10.32 o 
   4  25   1       55.28       45.98     18.00 o 
   5  25   1        1.35      -25.87     17.24 o 
  -5  26   1       43.00       64.22     21.85 o 
  -4  26   1      168.15      137.52     21.05 o 
  -3  26   1       96.08       78.30     24.72 o 
  -2  26   1       12.68       34.44     12.45 o 
  -1  26   1       71.78       62.40     23.40 o 
   0  26   1       16.94       15.56     15.97 o 
   1  26   1        1.22       -0.26     10.31 o 
   2  26   1       10.43       17.33     14.47 o 
   3  26   1        1.25        7.32     12.94 o 
   4  26   1       23.49        4.81     10.66 o 
  -4  27   1      142.29      161.58     23.65 o 
  -3  27   1       95.71      133.05     30.24 o 
  -2  27   1       51.04       45.61     13.64 o 
  -1  27   1        1.24       17.49     15.96 o 
   0  27   1        0.78        9.16     15.91 o 
   1  27   1      164.77      187.25     38.23 o 
   2  27   1        0.70        6.89     17.70 o 
   3  27   1       43.67       13.30     13.85 o 
  -3  28   1       20.61       44.13     19.06 o 
  -1  28   1        3.91       11.36     12.50 o 
   0  28   1      226.96      295.83     49.70 o 
   1  28   1        0.09       16.63     14.33 o 
   2  28   1       25.63       29.69     17.60 o 
 -11   0   2        0.77       12.67     12.69 o 
 -10   0   2        1.59      -18.63     12.42 o 
  -9   0   2        0.83       -3.11      9.69 o 
  -8   0   2       38.37       43.21      5.32 o 
  -7   0   2       89.71       88.51      7.44 o 
  -6   0   2      306.44      270.68     11.96 o 
  -5   0   2      814.82      853.64     19.66 o 
  -4   0   2     2034.89     2129.75     28.25 o 
  -3   0   2     1371.65     1378.04     16.78 o 
  -2   0   2     2485.93     2943.63     22.18 o 
  -1   0   2      413.15      244.24      6.54 o 
   0   0   2     1325.42      980.27     15.96 o 
   1   0   2     2046.87     1848.76     23.39 o 
   2   0   2      743.95      728.37     17.99 o 
   3   0   2     2002.28     1934.09     32.73 o 
   4   0   2        4.77        4.41      2.98 o 
   5   0   2      213.55      224.93     12.58 o 
   6   0   2        0.71        4.26      2.96 o 
   7   0   2        5.20        9.37      7.61 o 
   8   0   2      169.80      154.89     25.46 o 
   9   0   2       78.34       98.86     23.13 o 
  10   0   2       25.27       30.42     21.76 o 
 -11   1   2        0.10      -18.18     14.83 o 
 -10   1   2        1.41        3.51     11.20 o 
  -9   1   2      167.09      157.04     11.41 o 
  -8   1   2        6.59        8.42      2.23 o 
  -7   1   2       30.38       30.28      4.57 o 
  -6   1   2      602.36      555.83     13.44 o 
  -5   1   2      611.38      556.55     12.30 o 
  -4   1   2       76.21       64.99      3.89 o 
  -3   1   2      440.10      357.78      8.72 o 
  -2   1   2    13152.11    13034.87     35.40 o 
  -1   1   2     4559.32     4233.47     32.06 o 
   0   1   2    12587.38    12545.54     45.94 o 
   1   1   2    23827.30    23365.67     72.07 o 
   2   1   2     1243.94     1234.50     23.93 o 
   3   1   2      702.80      728.57     14.30 o 
   4   1   2      331.17      311.02     10.33 o 
   5   1   2      187.56      175.62      7.74 o 
   6   1   2      352.90      346.55     14.94 o 
   7   1   2        1.69       -2.60      2.58 o 
   8   1   2      236.53      200.95     42.16 o 
   9   1   2      251.16      255.23     21.05 o 
  10   1   2        0.06       -0.13     17.19 o 
 -11   2   2        0.39        4.02     14.07 o 
 -10   2   2       10.49        4.05      7.45 o 
  -9   2   2        0.00        0.27      3.70 o 
  -8   2   2       80.03       86.56     10.66 o 
  -7   2   2        0.14        2.06      2.90 o 
  -6   2   2      122.66      113.34      6.01 o 
  -5   2   2      744.42      737.99     23.58 o 
  -4   2   2      551.32      614.72     17.97 o 
  -3   2   2      442.19      478.05     10.73 o 
  -2   2   2    22183.42    20711.00     52.99 o 
  -1   2   2    16242.54    17063.78     65.69 o 
   0   2   2     1162.41     1354.40     19.49 o 
   1   2   2      873.49      801.24     11.71 o 
   2   2   2     1742.45     1834.87     23.18 o 
   3   2   2      100.42      121.02      7.18 o 
   4   2   2     1102.16     1129.71     25.25 o 
   5   2   2      352.97      340.86     39.04 o 
   6   2   2      113.70      118.32     10.45 o 
   7   2   2      199.51      160.58     11.15 o 
   8   2   2      319.08      322.94     21.75 o 
   9   2   2        0.00       -9.23      6.71 o 
  10   2   2      326.93      368.25     31.37 o 
 -11   3   2       55.76        9.60     17.08 o 
 -10   3   2       27.39       47.05     12.76 o 
  -9   3   2       49.18       43.40      6.75 o 
  -8   3   2      324.35      312.48     13.02 o 
  -7   3   2       25.13       27.03      3.37 o 
  -6   3   2       12.89       10.76      1.99 o 
  -5   3   2      978.51      994.73     38.52 o 
  -4   3   2      227.49      326.47      9.82 o 
  -3   3   2     2116.58     2087.25     22.86 o 
  -2   3   2     8513.55     8268.51     47.23 o 
  -1   3   2    19766.77    19503.13     87.38 o 
   0   3   2     3261.93     2765.35     54.33 o 
   1   3   2    17944.33    17440.35    130.75 o 
   2   3   2      212.56      192.26      8.33 o 
   3   3   2      313.28      321.70     11.00 o 
   4   3   2      263.04      286.52     12.78 o 
   5   3   2       39.03       31.04      6.05 o 
   6   3   2        0.05       -4.14      5.21 o 
   7   3   2      238.56      183.39     15.22 o 
   8   3   2      171.88      180.24     16.50 o 
   9   3   2      114.29      134.37     15.40 o 
  10   3   2        6.34        2.09      7.20 o 
 -11   4   2       53.74       65.32     21.26 o 
 -10   4   2       18.47       27.47      9.77 o 
  -9   4   2      381.80      323.38     28.01 o 
  -8   4   2     1882.84     1666.22     66.05 o 
  -7   4   2      576.20      528.03     35.34 o 
  -6   4   2       25.19       17.95      2.53 o 
  -5   4   2      224.81      249.69     14.00 o 
  -4   4   2        0.00        4.63      1.76 o 
  -3   4   2       88.87       95.22      9.35 o 
  -2   4   2      285.31      267.85      9.23 o 
  -1   4   2     7053.21     6638.46    102.60 o 
   0   4   2     1045.09     1120.52     29.95 o 
   1   4   2      189.71      219.12      9.73 o 
   2   4   2      203.90      224.60      9.06 o 
   3   4   2      408.16      469.87     11.01 o 
   4   4   2        3.15        0.65      2.10 o 
   5   4   2       32.74       32.33      5.74 o 
   6   4   2       60.75       58.44      6.92 o 
   7   4   2       92.75       82.74     10.65 o 
   8   4   2       28.87       43.51      8.62 o 
   9   4   2      116.12      127.70     15.64 o 
  10   4   2        5.43       10.65     11.15 o 
 -10   5   2      195.07      203.24     33.62 o 
  -9   5   2       26.19       20.32     12.30 o 
  -8   5   2       70.83       60.62      5.79 o 
  -7   5   2      526.59      401.41     44.43 o 
  -6   5   2      469.50      477.50     21.06 o 
  -5   5   2      580.58      592.61     26.28 o 
  -4   5   2     2148.85     2243.47     29.88 o 
  -3   5   2     1497.49     1692.58     25.21 o 
  -2   5   2      640.83      699.92     14.64 o 
  -1   5   2      149.30      176.80     18.09 o 
   0   5   2     1321.75     1497.06     36.59 o 
   1   5   2      601.25      462.21     31.71 o 
   2   5   2      967.80      840.72     24.03 o 
   3   5   2      621.43      625.50     16.31 o 
   4   5   2      731.11      736.11     23.02 o 
   5   5   2      414.60      377.91     18.45 o 
   6   5   2      206.26      198.67     12.46 o 
   7   5   2      195.63      207.03     16.22 o 
   8   5   2      251.88      257.41     30.43 o 
   9   5   2        6.65       -3.52      9.18 o 
 -10   6   2       50.25       63.92     19.84 o 
  -9   6   2        0.08        8.10     10.74 o 
  -8   6   2       11.10       11.41      2.97 o 
  -7   6   2      146.68       84.41     18.64 o 
  -6   6   2      187.87      177.92     16.36 o 
  -5   6   2       57.41       68.99      6.54 o 
  -4   6   2        6.78        8.84      2.63 o 
  -3   6   2       13.36        4.87      1.58 o 
  -2   6   2      185.49      201.04     10.12 o 
  -1   6   2      153.87      156.45     11.19 o 
   0   6   2       45.69       39.78      6.90 o 
   1   6   2     1962.91     1982.28     46.63 o 
   2   6   2      225.09      257.96     12.47 o 
   3   6   2        3.31       11.82      2.71 o 
   4   6   2       55.41       63.74      7.20 o 
   5   6   2      435.87      405.87     24.97 o 
   6   6   2      226.34      231.92     15.77 o 
   7   6   2      119.43      119.11     15.81 o 
   8   6   2        2.66       11.05      7.01 o 
   9   6   2       17.38       25.81      8.74 o 
 -10   7   2      232.35      252.02     37.71 o 
  -9   7   2      283.86      279.01     37.09 o 
  -8   7   2        0.45        4.19     10.07 o 
  -7   7   2      334.74      314.29     33.84 o 
  -6   7   2     1057.94     1227.94     60.18 o 
  -5   7   2       12.63        6.86      3.06 o 
  -4   7   2       12.06       15.43      1.99 o 
  -3   7   2     1296.43     1327.75     22.86 o 
  -2   7   2       65.75       63.81      6.36 o 
  -1   7   2     1704.67     1622.11     37.83 o 
   0   7   2      893.96      965.55     34.10 o 
   1   7   2     1650.55     1682.61     36.81 o 
   2   7   2      384.53      318.25     14.39 o 
   3   7   2      284.61      261.11     16.18 o 
   4   7   2        5.02        4.37      1.89 o 
   5   7   2      925.01      897.17     37.48 o 
   6   7   2       11.98        9.16      3.98 o 
   7   7   2       59.46       56.20     11.44 o 
   8   7   2       34.88       38.08     10.92 o 
   9   7   2        0.24       -8.43      7.04 o 
 -10   8   2       59.04       72.38     21.83 o 
  -9   8   2       39.60       26.86     12.84 o 
  -8   8   2        0.20        5.65      7.26 o 
  -7   8   2       70.52       59.57     11.02 o 
  -6   8   2       36.75       28.83      6.05 o 
  -5   8   2      159.31      144.19      7.81 o 
  -4   8   2        8.89        3.14      1.45 o 
  -3   8   2       90.77      123.82      8.97 o 
  -2   8   2       12.30       21.15      6.22 o 
  -1   8   2        0.68        4.47      4.04 o 
   0   8   2      320.72      377.58     16.81 o 
   1   8   2      126.88      151.30     11.74 o 
   2   8   2      135.63      127.33     13.98 o 
   3   8   2      886.86      905.15     42.67 o 
   4   8   2      686.63      685.43     18.66 o 
   5   8   2     1061.85     1047.47     56.86 o 
   6   8   2      673.73      739.32     28.47 o 
   7   8   2      243.69      272.01     26.58 o 
   8   8   2       17.46       21.57      8.66 o 
   9   8   2        5.05       -1.09      7.36 o 
 -10   9   2      202.50      141.29     29.30 o 
  -9   9   2      103.99       84.24     21.42 o 
  -8   9   2       50.14       55.57     16.13 o 
  -7   9   2       66.93       46.09     12.40 o 
  -6   9   2       12.81        8.69      2.22 o 
  -5   9   2        3.99        5.30      2.60 o 
  -4   9   2      772.17      797.15     17.96 o 
  -3   9   2     1149.98     1097.60     24.77 o 
  -2   9   2      281.70      323.59     18.29 o 
  -1   9   2      409.63      505.86     23.87 o 
   0   9   2      201.58      336.14     16.60 o 
   1   9   2     3848.63     3950.01     45.80 o 
   2   9   2      161.61      144.32     22.55 o 
   3   9   2      103.47       86.58      9.22 o 
   4   9   2      125.03      135.55     10.38 o 
   5   9   2     2351.67     2174.31     85.21 o 
   6   9   2     1762.75     1774.05     44.48 o 
   7   9   2      107.27      118.00     16.34 o 
   8   9   2       32.91       31.90     15.19 o 
   9   9   2       17.59       15.47      7.98 o 
 -10  10   2       60.52       91.84     25.67 o 
  -9  10   2       15.54       35.97     15.10 o 
  -8  10   2       91.69       75.81     18.70 o 
  -7  10   2       22.02       15.77      3.47 o 
  -6  10   2       30.15       23.34      3.48 o 
  -5  10   2       14.83       20.92      2.83 o 
  -4  10   2      112.99      118.70      7.65 o 
  -3  10   2       71.46       74.31      7.26 o 
  -2  10   2       41.73        5.75     12.43 o 
  -1  10   2        5.70       19.96      4.75 o 
   0  10   2      144.19      227.63     14.33 o 
   1  10   2      169.50      190.44     10.15 o 
   2  10   2       86.70      130.63     14.81 o 
   3  10   2      403.65      385.32     18.85 o 
   4  10   2     1016.39      484.31    468.40 o 
   5  10   2      339.68      309.84     26.35 o 
   6  10   2        6.36       15.36      4.79 o 
   7  10   2       38.87       47.13     10.92 o 
   8  10   2        0.57        1.62      5.73 o 
   9  10   2      109.18      147.47     27.99 o 
 -10  11   2      176.11      174.39     32.99 o 
  -9  11   2        6.91       20.45     13.16 o 
  -8  11   2       17.60       16.59     23.41 o 
  -7  11   2      283.29      198.35     31.02 o 
  -6  11   2       46.93       57.74      5.44 o 
  -5  11   2       53.32       49.19      5.00 o 
  -4  11   2        0.10        2.16      3.09 o 
  -3  11   2        4.05        7.61      4.23 o 
  -2  11   2      360.13      477.13     32.23 o 
  -1  11   2       22.89       30.06      5.00 o 
   0  11   2     1563.00     1541.54     38.53 o 
   1  11   2       38.89       18.75      3.33 o 
   2  11   2      279.20      215.94     15.97 o 
   3  11   2      200.21      203.87     13.87 o 
   4  11   2      108.09       99.25     20.83 o 
   5  11   2     1005.68      982.51     23.69 o 
   6  11   2      865.07      904.81     43.85 o 
   7  11   2       42.29       34.45      9.88 o 
   8  11   2       25.02       17.99     20.97 o 
   9  11   2       26.98       35.70     15.39 o 
 -10  12   2        1.63       -0.52     12.59 o 
  -9  12   2        0.47      -21.68     14.45 o 
  -8  12   2       19.78       26.13     13.63 o 
  -7  12   2        7.08        1.25      2.25 o 
  -6  12   2       13.07       -2.06      2.65 o 
  -5  12   2      326.25      344.75     13.39 o 
  -4  12   2      308.43      335.17     14.92 o 
  -3  12   2      270.64      228.49     12.57 o 
  -2  12   2      783.98      743.74     38.47 o 
  -1  12   2      255.13      283.70     15.15 o 
   0  12   2      597.95      677.58     37.36 o 
   1  12   2      223.05      238.31     13.69 o 
   2  12   2       67.72       86.04      8.04 o 
   3  12   2      338.33      399.57     27.95 o 
   4  12   2      167.68      155.24     25.32 o 
   5  12   2       71.04       59.75      6.65 o 
   6  12   2       81.15       74.05     12.82 o 
   7  12   2        2.44       11.87      8.41 o 
   8  12   2      117.84      132.81     18.80 o 
   9  12   2        0.34       17.71     12.39 o 
  -9  13   2       11.79       17.34     12.32 o 
  -8  13   2        6.44      -15.83     10.73 o 
  -7  13   2        0.86        5.45      2.99 o 
  -6  13   2      888.43      992.35     30.53 o 
  -5  13   2      137.63      171.45     16.12 o 
  -4  13   2        0.04        6.45      3.61 o 
  -3  13   2      708.96      715.35     23.03 o 
  -2  13   2      187.84      227.59     19.00 o 
  -1  13   2      152.89      188.50     13.11 o 
   0  13   2       39.91       33.18      5.93 o 
   1  13   2       33.88       16.62      4.19 o 
   2  13   2      644.31      569.09     24.51 o 
   3  13   2      160.26      150.16     17.70 o 
   4  13   2       40.04        7.62      5.34 o 
   5  13   2        3.50       15.01     15.47 o 
   6  13   2       91.26      104.44     15.18 o 
   7  13   2      172.58      228.69     23.88 o 
   8  13   2      234.59      261.80     26.02 o 
  -9  14   2       40.10       58.15     18.96 o 
  -8  14   2       20.62       23.26     12.24 o 
  -7  14   2      387.86      436.71     27.99 o 
  -6  14   2     1104.61     1102.48     34.41 o 
  -5  14   2       51.20       52.17      6.48 o 
  -4  14   2      100.71       87.56      9.52 o 
  -3  14   2        0.20        1.71      3.02 o 
  -2  14   2      735.60      686.03     26.51 o 
  -1  14   2      117.40      136.20     11.90 o 
   0  14   2        4.02        0.69      3.19 o 
   1  14   2        4.43       13.07      4.81 o 
   2  14   2      151.87      161.28     11.66 o 
   3  14   2      319.25      302.00     25.83 o 
   4  14   2       83.05      101.15     11.58 o 
   5  14   2      306.82      272.58     35.69 o 
   6  14   2        0.71        3.49      6.67 o 
   7  14   2        2.88       11.60      6.35 o 
   8  14   2       38.41       36.47     15.76 o 
  -9  15   2        0.03       19.43     11.57 o 
  -8  15   2        6.41        8.84      7.52 o 
  -7  15   2      420.33      533.49     26.49 o 
  -6  15   2      159.71      175.20     12.80 o 
  -5  15   2      311.64      329.53     18.52 o 
  -4  15   2      615.63      647.35     26.27 o 
  -3  15   2       18.03       17.90      4.63 o 
  -2  15   2       87.62       89.65      8.32 o 
  -1  15   2      168.45      154.39     10.50 o 
   0  15   2      182.76      174.29     13.27 o 
   1  15   2      760.06      725.76     27.29 o 
   2  15   2      886.59      791.15     29.61 o 
   3  15   2       72.79       72.34      9.69 o 
   4  15   2       31.01       21.04      8.03 o 
   5  15   2      349.82      375.41     41.98 o 
   6  15   2        2.24       60.76     73.35 o 
   7  15   2        5.92       24.78      9.56 o 
   8  15   2      279.40      343.48     43.04 o 
  -9  16   2       84.66      101.46     26.34 o 
  -8  16   2        2.26        0.30      8.79 o 
  -7  16   2      721.63      708.55     56.82 o 
  -6  16   2      122.70       92.86      9.91 o 
  -5  16   2      132.37      130.57     14.94 o 
  -4  16   2        0.34        3.55      4.96 o 
  -3  16   2      279.32      314.57     17.35 o 
  -2  16   2      517.39      516.86     22.06 o 
  -1  16   2     1360.74     1347.02     34.52 o 
   0  16   2        3.86        6.16      5.21 o 
   1  16   2      433.18      506.07     46.91 o 
   2  16   2       58.53       70.00     10.97 o 
   3  16   2        0.67        2.75      4.01 o 
   4  16   2      187.11      159.10     28.27 o 
   5  16   2       52.00       80.92     21.24 o 
   6  16   2      121.15      141.28     18.66 o 
   7  16   2      134.12      175.41     21.30 o 
   8  16   2        2.89       16.33      9.21 o 
  -8  17   2       15.97        2.92      8.39 o 
  -7  17   2      253.82      253.08     35.20 o 
  -6  17   2      235.15      291.58     22.25 o 
  -5  17   2      341.47      360.05     21.31 o 
  -4  17   2      114.63      109.44     10.76 o 
  -3  17   2       23.79       29.70      5.36 o 
  -2  17   2     1773.73     1808.13     42.30 o 
  -1  17   2     1110.84      975.04     34.58 o 
   0  17   2       35.93       50.65     16.44 o 
   1  17   2      200.01      177.19     29.86 o 
   2  17   2       52.95       44.54      9.18 o 
   3  17   2        5.21       -3.90      7.49 o 
   4  17   2       57.51       37.53     15.25 o 
   5  17   2       40.23       53.14     17.88 o 
   6  17   2       43.49       62.17     19.86 o 
   7  17   2      120.48      143.27     44.64 o 
  -8  18   2        0.14      -14.99     11.12 o 
  -7  18   2       71.67       71.86     19.69 o 
  -6  18   2        4.81       -2.14      5.12 o 
  -5  18   2       11.54        7.23      5.13 o 
  -4  18   2       33.68       53.80      8.27 o 
  -3  18   2      200.89      173.45     12.35 o 
  -2  18   2     1228.06     1282.73     36.77 o 
  -1  18   2      354.13      364.27     26.33 o 
   0  18   2        2.80        4.99      8.76 o 
   1  18   2      277.53      280.27     38.10 o 
   2  18   2       51.23       14.81     31.25 o 
   3  18   2      156.09      175.09     30.00 o 
   4  18   2        1.61       -0.19      7.75 o 
   5  18   2       31.30       36.15     15.53 o 
   6  18   2        1.25      -14.78     11.24 o 
   7  18   2        3.29        4.48      7.07 o 
  -8  19   2       42.83       47.54     18.79 o 
  -7  19   2       54.52       16.38     11.56 o 
  -6  19   2       10.34       15.16      5.53 o 
  -5  19   2      207.70      213.99     18.82 o 
  -4  19   2      460.88      454.39     22.96 o 
  -3  19   2      157.19      187.96     13.23 o 
  -2  19   2       15.09        1.80      5.08 o 
  -1  19   2       31.98       36.80     14.36 o 
   0  19   2       27.02       11.24      9.37 o 
   1  19   2     1595.06     1410.38     84.69 o 
   2  19   2      190.23      160.07     29.41 o 
   3  19   2      216.61      186.70     32.23 o 
   4  19   2        9.39        8.95      8.81 o 
   5  19   2        8.54       11.14      6.84 o 
   6  19   2       14.40       31.86     14.55 o 
   7  19   2       25.62        5.64      9.15 o 
  -7  20   2       81.32      105.92     24.20 o 
  -6  20   2       26.90       17.02      7.10 o 
  -5  20   2        2.28        1.02      5.48 o 
  -4  20   2      220.28      188.59     15.41 o 
  -3  20   2      254.22      300.48     22.66 o 
  -2  20   2        6.28        4.95      5.69 o 
  -1  20   2        0.96        1.40      9.34 o 
   0  20   2      150.71      134.49     28.15 o 
   1  20   2      227.63      160.59     30.25 o 
   2  20   2        6.47        6.84      8.18 o 
   3  20   2        5.80       -0.90     11.41 o 
   4  20   2      188.71      169.12     21.27 o 
   5  20   2       67.86       42.28     11.02 o 
   6  20   2       20.18       54.17     18.81 o 
  -7  21   2        2.32       20.28     12.33 o 
  -6  21   2      139.85      143.55     21.07 o 
  -5  21   2        7.16        1.43      5.40 o 
  -4  21   2        0.40        4.74      7.18 o 
  -3  21   2      123.85      147.15     21.50 o 
  -2  21   2      320.65      266.51     27.46 o 
  -1  21   2      363.10      385.22     47.22 o 
   0  21   2     1142.49     1110.62     78.78 o 
   1  21   2       26.27       27.26     14.72 o 
   2  21   2       56.60       68.70     21.70 o 
   3  21   2      143.89      119.06     27.82 o 
   4  21   2      148.10      139.95     18.45 o 
   5  21   2        1.31      -12.98     11.74 o 
   6  21   2      190.60      222.63     38.48 o 
  -7  22   2        0.79       -1.55      6.68 o 
  -6  22   2       33.65       12.29     10.06 o 
  -5  22   2      408.70      464.32     54.67 o 
  -4  22   2       98.20       83.34     29.85 o 
  -3  22   2      102.99       88.89     17.12 o 
  -2  22   2      117.14      114.32     29.16 o 
  -1  22   2      150.93      151.86     30.88 o 
   0  22   2       75.84       52.93     19.26 o 
   1  22   2       37.79       35.59     15.91 o 
   2  22   2       31.00       26.80     15.15 o 
   3  22   2       30.39        7.25      9.46 o 
   4  22   2      165.75      162.26     21.27 o 
   5  22   2       28.97       22.75     12.85 o 
   6  22   2      124.34       83.80     24.03 o 
  -7  23   2       20.93       39.26     19.10 o 
  -6  23   2       25.34       50.58     20.66 o 
  -5  23   2      156.79      139.55     31.42 o 
  -4  23   2      203.98      184.78     36.90 o 
  -3  23   2        1.91        4.99      8.23 o 
  -2  23   2       12.86       17.22     14.85 o 
  -1  23   2       55.94       54.43     19.19 o 
   0  23   2       69.60       42.00     19.58 o 
   1  23   2      582.13      606.97     60.97 o 
   2  23   2       64.76       51.76     20.14 o 
   3  23   2       14.45        8.88      9.38 o 
   4  23   2        3.81       -8.13     10.60 o 
   5  23   2       87.90      102.40     26.84 o 
  -6  24   2        0.75      -12.26     11.57 o 
  -5  24   2        0.27      -11.68     11.88 o 
  -4  24   2        2.08      -15.84     10.56 o 
  -3  24   2       10.22        5.24      7.74 o 
  -2  24   2       51.41       48.12     20.01 o 
  -1  24   2       91.82       73.20     24.58 o 
   0  24   2       81.42       73.35     23.92 o 
   1  24   2        4.12        2.72      9.46 o 
   2  24   2       24.99       28.97     16.37 o 
   3  24   2       11.28        2.92     14.49 o 
   4  24   2        1.55       14.76     13.76 o 
   5  24   2       10.70       34.46     16.55 o 
  -5  25   2        0.09       12.30     11.63 o 
  -4  25   2        2.05       23.89     11.15 o 
  -3  25   2       52.12       76.16     25.20 o 
  -2  25   2       14.13        1.25     10.31 o 
  -1  25   2       49.16       43.89     18.96 o 
   0  25   2       84.56      105.10     27.71 o 
   1  25   2       52.07       33.44     14.47 o 
   2  25   2        0.76       65.32     21.04 o 
   3  25   2       24.12       44.33     19.42 o 
   4  25   2       60.91       63.58     25.56 o 
  -5  26   2       31.65       39.13     18.87 o 
  -4  26   2       38.31       36.96     13.19 o 
  -3  26   2       60.65       69.69     24.08 o 
  -2  26   2       15.92       22.74     18.39 o 
  -1  26   2        7.17       16.29     15.67 o 
   0  26   2       59.75        6.35     12.17 o 
   1  26   2        2.94       13.22     10.15 o 
   2  26   2      159.02      184.67     38.42 o 
   3  26   2        2.10       16.96     14.29 o 
  -4  27   2       34.37       12.52     12.79 o 
  -3  27   2       72.62       87.42     26.77 o 
  -2  27   2      113.96      136.50     34.68 o 
  -1  27   2       17.96        6.63     15.11 o 
   0  27   2       62.62       45.57     23.26 o 
   1  27   2       21.80       -2.75     11.43 o 
   2  27   2       33.04       63.72     23.77 o 
   3  27   2       24.85       26.50     17.65 o 
  -1  28   2      211.10      260.14     46.71 o 
   0  28   2       15.21        3.59     13.30 o 
   1  28   2        2.38      -13.64     13.29 o 
 -11   1   3      100.67       93.49     18.27 o 
 -10   1   3        1.38        5.21      7.00 o 
  -9   1   3      974.38      923.56     35.23 o 
  -8   1   3      391.57      416.80     11.64 o 
  -7   1   3       16.79       11.78      2.23 o 
  -6   1   3        0.75        1.42      1.30 o 
  -5   1   3      406.85      434.37      9.47 o 
  -4   1   3      172.82      156.01      4.39 o 
  -3   1   3      511.74      499.59     15.23 o 
  -2   1   3        0.80        3.74      1.24 o 
  -1   1   3     2374.15     2405.16     21.25 o 
   0   1   3        7.93       31.88      2.87 o 
   1   1   3     1136.04     1156.65     15.09 o 
   2   1   3     3940.97     4386.59     45.41 o 
   3   1   3      108.33      153.30      7.30 o 
   4   1   3      206.90      242.51      9.81 o 
   5   1   3        2.75        1.21      1.81 o 
   6   1   3      286.65      258.44     13.72 o 
   7   1   3       39.01       14.14     11.27 o 
   8   1   3       26.27       22.27      8.24 o 
   9   1   3       42.48       43.40     10.26 o 
 -11   2   3       86.00      101.28     22.72 o 
 -10   2   3       12.10       15.67      7.96 o 
  -9   2   3        1.36        5.88      4.39 o 
  -8   2   3      217.79      166.97     20.10 o 
  -7   2   3      186.48      173.40     10.10 o 
  -6   2   3       27.30       25.69      3.39 o 
  -5   2   3      943.55      937.98     16.88 o 
  -4   2   3     1223.27     1208.17     16.87 o 
  -3   2   3      497.71      590.24      9.80 o 
  -2   2   3      448.04      454.38      9.59 o 
  -1   2   3     1274.72     1208.72     12.95 o 
   0   2   3      120.47      152.39      9.27 o 
   1   2   3     1908.58     1922.80     63.05 o 
   2   2   3      260.73      300.41      9.08 o 
   3   2   3      379.50      377.02     13.37 o 
   4   2   3        2.35        0.69      3.36 o 
   5   2   3        0.94        2.03      3.50 o 
   6   2   3        2.43       11.79      3.87 o 
   7   2   3        0.01       -3.91      4.38 o 
   8   2   3       41.59       49.14      9.85 o 
   9   2   3       13.93       39.18      9.62 o 
 -11   3   3       84.81      108.54     19.39 o 
 -10   3   3       16.14       12.66      7.67 o 
  -9   3   3       38.74       72.83      9.44 o 
  -8   3   3        1.42       10.38      4.87 o 
  -7   3   3       59.17       59.41      8.12 o 
  -6   3   3       36.01       43.72      4.44 o 
  -5   3   3      287.81      342.87     10.62 o 
  -4   3   3     4697.38     4644.98     41.72 o 
  -3   3   3       67.27      124.78      4.66 o 
  -2   3   3       44.22       39.73      3.08 o 
  -1   3   3     1997.38     1923.82     23.16 o 
   0   3   3      514.98      589.95     18.35 o 
   1   3   3     3194.72     3134.76     43.67 o 
   2   3   3      728.74      731.54     18.58 o 
   3   3   3      264.44      234.23     11.46 o 
   4   3   3       73.89       93.62      7.03 o 
   5   3   3       27.17       11.61      7.03 o 
   6   3   3       22.77       11.18      3.52 o 
   7   3   3       60.27       57.74      9.37 o 
   8   3   3       13.85        8.55      7.09 o 
   9   3   3      104.19      146.59     29.41 o 
 -11   4   3        1.36       -4.60     10.97 o 
 -10   4   3       70.94       89.42     16.80 o 
  -9   4   3       34.41       24.15     13.72 o 
  -8   4   3     1963.71     1824.35     60.69 o 
  -7   4   3        3.34       -3.91      4.23 o 
  -6   4   3        3.51        6.85      2.40 o 
  -5   4   3       71.67      101.53      7.67 o 
  -4   4   3      775.71      840.51     17.25 o 
  -3   4   3     1093.20     1158.04     19.63 o 
  -2   4   3       41.70       50.36      4.64 o 
  -1   4   3      909.10      904.49     18.04 o 
   0   4   3      724.25      705.46     27.34 o 
   1   4   3     2876.49     2922.69     60.53 o 
   2   4   3        0.05        6.35      3.00 o 
   3   4   3      361.18      411.48     12.87 o 
   4   4   3      119.12      118.05      9.22 o 
   5   4   3       66.47       35.41     18.27 o 
   6   4   3       79.56       69.58      6.51 o 
   7   4   3        2.14       -3.30      3.82 o 
   8   4   3      107.71      115.60     15.56 o 
   9   4   3        1.37      -14.63      9.75 o 
 -11   5   3      168.39      199.18     35.65 o 
 -10   5   3        0.20       11.08     11.01 o 
  -9   5   3        1.01        9.28      9.70 o 
  -8   5   3      491.83      446.77     42.50 o 
  -7   5   3       59.41       61.55     22.65 o 
  -6   5   3      460.74      478.38     21.25 o 
  -5   5   3     1889.95     2012.76     39.24 o 
  -4   5   3     1200.44     1380.21     25.48 o 
  -3   5   3      459.85      412.19     12.52 o 
  -2   5   3     6256.62     5976.65     49.17 o 
  -1   5   3        0.05        2.38      1.72 o 
   0   5   3      497.28      542.00     24.79 o 
   1   5   3      453.97      469.53     11.43 o 
   2   5   3      191.90      207.66      9.35 o 
   3   5   3      363.87      373.29     13.95 o 
   4   5   3        1.55        1.11      2.47 o 
   5   5   3      119.01       97.14     13.03 o 
   6   5   3       14.82        4.09      4.41 o 
   7   5   3        3.61        5.63      5.49 o 
   8   5   3       33.11       28.85      9.87 o 
   9   5   3       65.46       25.25     10.45 o 
 -10   6   3       46.05       33.75     18.10 o 
  -9   6   3       72.41       93.16     21.96 o 
  -8   6   3      173.05      110.30     21.70 o 
  -7   6   3     1383.24      891.69    459.43 o 
  -6   6   3      829.05      770.57    109.39 o 
  -5   6   3       82.94       85.67      7.02 o 
  -4   6   3       87.65       61.91      5.71 o 
  -3   6   3        3.67       13.76      2.26 o 
  -2   6   3       20.97       31.90      4.60 o 
  -1   6   3     1238.52     1313.33     56.99 o 
   0   6   3      864.32     1014.69     35.00 o 
   1   6   3     1059.35     1046.34     37.65 o 
   2   6   3      261.04      264.42     11.07 o 
   3   6   3       84.82       87.54      7.02 o 
   4   6   3      352.54      371.25     16.92 o 
   5   6   3      703.68      729.71     54.68 o 
   6   6   3      111.80      120.35     11.85 o 
   7   6   3       19.31       28.44     14.00 o 
   8   6   3        0.82        4.66     16.35 o 
   9   6   3       23.05       22.58     23.06 o 
 -10   7   3      130.58      146.36     28.85 o 
  -9   7   3        0.01        4.46      8.82 o 
  -8   7   3       19.64       24.47      7.65 o 
  -7   7   3        1.73        8.53      6.95 o 
  -6   7   3       11.15       13.36      8.15 o 
  -5   7   3        3.65       16.24      3.30 o 
  -4   7   3      716.18      699.58     31.70 o 
  -3   7   3        8.48       20.35      3.05 o 
  -2   7   3      965.16     1023.87     36.53 o 
  -1   7   3       18.24       32.16     10.23 o 
   0   7   3     3069.95     3059.77     63.47 o 
   1   7   3      122.46      103.85     12.51 o 
   2   7   3        3.11        9.45      3.54 o 
   3   7   3       19.54       10.02      2.71 o 
   4   7   3      160.73      143.97      8.32 o 
   5   7   3       11.97        9.74      6.05 o 
   6   7   3       68.03       62.64      8.72 o 
   7   7   3        3.28      -11.23      7.49 o 
   8   7   3        0.02       -0.62     11.91 o 
   9   7   3       55.66       84.94     17.08 o 
 -10   8   3        6.95       12.86     12.01 o 
  -9   8   3       74.51       73.20     20.24 o 
  -8   8   3      134.38      140.77     17.34 o 
  -7   8   3      225.99      256.05     30.67 o 
  -6   8   3      192.16      187.12     13.90 o 
  -5   8   3      216.56      220.29     13.01 o 
  -4   8   3       57.66       43.79     10.07 o 
  -3   8   3      225.14      219.02     10.38 o 
  -2   8   3      986.86     1004.11     27.59 o 
  -1   8   3      895.63      812.98     48.00 o 
   0   8   3      720.37      714.01     31.78 o 
   1   8   3       52.78       51.58      4.21 o 
   2   8   3        8.86       18.41      3.93 o 
   3   8   3      217.68      200.87     11.03 o 
   4   8   3     1262.85     1287.25     28.43 o 
   5   8   3       48.58       40.16     12.53 o 
   6   8   3       37.42       39.47      7.28 o 
   7   8   3       15.57       18.69     18.19 o 
   8   8   3       50.59      141.04    104.89 o 
   9   8   3       15.96        5.59      9.92 o 
 -10   9   3        3.33        5.14      9.01 o 
  -9   9   3        7.57        6.72      7.53 o 
  -8   9   3       75.17       86.07     14.07 o 
  -7   9   3       66.48       65.98     13.58 o 
  -6   9   3      272.68      265.78     14.80 o 
  -5   9   3       21.01       15.49      3.68 o 
  -4   9   3      294.23      244.10     10.58 o 
  -3   9   3      719.92      818.20     27.31 o 
  -2   9   3      199.62      210.42     24.38 o 
  -1   9   3       94.71       82.50      6.48 o 
   0   9   3       43.74       92.11     17.52 o 
   1   9   3      630.42      600.81     20.99 o 
   2   9   3        2.46        4.85      2.77 o 
   3   9   3      120.40      101.28      8.26 o 
   4   9   3      355.87      364.32     15.62 o 
   5   9   3       49.99       52.66     12.30 o 
   6   9   3      184.01      183.04     14.80 o 
   7   9   3      103.48      109.74     16.50 o 
   8   9   3      128.57      132.67     19.47 o 
   9   9   3       22.42       23.47     14.09 o 
 -10  10   3        0.40        0.38      8.12 o 
  -9  10   3       20.43       22.84     11.96 o 
  -8  10   3      112.35      131.87     24.93 o 
  -7  10   3      299.83      316.15     25.74 o 
  -6  10   3      521.28      567.51     20.20 o 
  -5  10   3        0.76        2.73      1.85 o 
  -4  10   3      608.31      627.23     37.95 o 
  -3  10   3      271.23      281.58     22.07 o 
  -2  10   3      252.89      285.74     24.44 o 
  -1  10   3     1748.37     1666.36     30.98 o 
   0  10   3      464.96      555.86     23.69 o 
   1  10   3       17.75       20.17      3.14 o 
   2  10   3      169.47      211.84     16.65 o 
   3  10   3      423.11      457.56     23.43 o 
   4  10   3      405.60      345.25     19.46 o 
   5  10   3       52.67       49.30      6.38 o 
   6  10   3       16.54       17.65      5.72 o 
   7  10   3      139.26      162.78     20.10 o 
   8  10   3       42.42       40.16     11.40 o 
 -10  11   3      108.62      106.77     25.52 o 
  -9  11   3       50.45       56.91     17.53 o 
  -8  11   3      129.47      170.12     28.08 o 
  -7  11   3      652.66      645.08     26.90 o 
  -6  11   3      446.75      401.15     17.50 o 
  -5  11   3      760.28      731.99     18.42 o 
  -4  11   3       54.71       58.14      6.56 o 
  -3  11   3      109.79      101.46     16.09 o 
  -2  11   3        0.12       -3.75      4.61 o 
  -1  11   3      315.90      352.64     15.22 o 
   0  11   3      832.33      808.21     29.48 o 
   1  11   3        8.06       26.64      5.53 o 
   2  11   3      885.48      886.39     34.35 o 
   3  11   3      232.19      208.91     16.54 o 
   4  11   3      406.77      458.02     23.23 o 
   5  11   3      355.38      342.41     16.19 o 
   6  11   3       74.55       68.00     12.86 o 
   7  11   3       16.95       18.13      8.31 o 
   8  11   3      124.17      138.22     20.34 o 
 -10  12   3        1.80       22.76     13.49 o 
  -9  12   3       93.11      106.26     24.84 o 
  -8  12   3       25.64       17.45      9.64 o 
  -7  12   3        0.78        2.44      3.57 o 
  -6  12   3        8.00       24.21      5.67 o 
  -5  12   3      125.72      157.56     11.03 o 
  -4  12   3      263.37      257.65     13.74 o 
  -3  12   3      248.83      282.70     15.28 o 
  -2  12   3       55.42       61.60     10.32 o 
  -1  12   3     1222.35     1178.92     29.23 o 
   0  12   3      524.12      487.40     23.78 o 
   1  12   3       10.99       16.66      4.78 o 
   2  12   3        6.74       11.90      3.22 o 
   3  12   3     1468.22     1533.64     58.64 o 
   4  12   3      763.93      743.76     30.50 o 
   5  12   3       68.76       98.14     14.02 o 
   6  12   3      449.16      521.62     60.81 o 
   7  12   3        0.75      -15.80     10.54 o 
   8  12   3       87.16       88.26     16.87 o 
  -9  13   3        8.63       70.50     19.87 o 
  -8  13   3       42.68       47.38     15.49 o 
  -7  13   3      397.75      347.33     21.15 o 
  -6  13   3        8.41        3.60      7.90 o 
  -5  13   3      117.92      128.81     11.05 o 
  -4  13   3      167.71      193.73     14.72 o 
  -3  13   3      607.55      616.13     23.37 o 
  -2  13   3     1133.71     1134.17     31.92 o 
  -1  13   3      327.56      277.76     15.20 o 
   0  13   3      148.49      186.89     13.72 o 
   1  13   3        5.40        8.35      4.49 o 
   2  13   3       55.77       59.79      7.52 o 
   3  13   3       24.29       10.81      7.51 o 
   4  13   3      393.30      416.53     45.19 o 
   5  13   3      319.12      329.54     16.34 o 
   6  13   3       30.58       37.04     10.69 o 
   7  13   3       62.41       72.68     14.93 o 
   8  13   3       23.31        7.27      9.23 o 
  -9  14   3       14.40       24.31     12.41 o 
  -8  14   3       34.15       35.92     15.13 o 
  -7  14   3      184.55      152.47     26.30 o 
  -6  14   3       25.90       20.38      5.09 o 
  -5  14   3      240.87      211.55     14.87 o 
  -4  14   3        0.41        0.79      4.97 o 
  -3  14   3        3.38        5.66      4.39 o 
  -2  14   3      291.23      298.93     14.22 o 
  -1  14   3      139.34      127.39      9.04 o 
   0  14   3      261.20      248.88     16.29 o 
   1  14   3      143.23      170.06     15.93 o 
   2  14   3      211.12      176.00     14.24 o 
   3  14   3      350.82      361.45     41.33 o 
   4  14   3       78.11       59.42     18.42 o 
   5  14   3       11.91        3.45      3.19 o 
   6  14   3       93.42       98.91     16.04 o 
   7  14   3       72.35       63.87     13.73 o 
   8  14   3        7.23       13.70     11.89 o 
  -9  15   3       34.01       30.22     15.36 o 
  -8  15   3      114.27      107.92     23.75 o 
  -7  15   3       10.96       39.36     14.63 o 
  -6  15   3      289.40      273.46     16.83 o 
  -5  15   3       29.69       36.10      7.26 o 
  -4  15   3       79.48       72.46     12.29 o 
  -3  15   3      317.31      310.55     20.58 o 
  -2  15   3       47.96       45.17      6.72 o 
  -1  15   3       80.54       80.83      8.34 o 
   0  15   3      186.43      171.67     19.32 o 
   1  15   3       60.16       54.43     16.78 o 
   2  15   3       13.17       14.15      5.39 o 
   3  15   3       22.82       36.50      7.85 o 
   4  15   3       14.19       23.30      6.81 o 
   5  15   3       31.94       31.61      6.99 o 
   6  15   3       16.22       16.86     16.20 o 
   7  15   3       55.22       46.49     12.60 o 
  -9  16   3        7.14        0.59      7.72 o 
  -8  16   3       41.11       67.62     19.85 o 
  -7  16   3        5.64       14.26     12.08 o 
  -6  16   3        4.01       12.01      6.77 o 
  -5  16   3       19.56       13.56      5.41 o 
  -4  16   3        3.14       -0.46      4.37 o 
  -3  16   3      734.51      685.59     31.03 o 
  -2  16   3      112.13       97.19      9.74 o 
  -1  16   3        3.01        1.74      5.01 o 
   0  16   3       72.90       65.20     18.91 o 
   1  16   3       67.83       80.71     20.81 o 
   2  16   3       38.09       24.53      6.16 o 
   3  16   3      300.20      293.66     27.06 o 
   4  16   3        0.92        9.26      5.84 o 
   5  16   3       15.03        9.37      4.62 o 
   6  16   3       66.93       63.70     13.66 o 
   7  16   3       18.80       28.64     20.45 o 
  -8  17   3       16.80       26.65     13.22 o 
  -7  17   3       37.59       20.94     11.44 o 
  -6  17   3       22.36       16.92      7.55 o 
  -5  17   3      260.85      253.58     22.83 o 
  -4  17   3      173.16      161.59     15.85 o 
  -3  17   3     1032.58     1105.99     33.88 o 
  -2  17   3      285.85      273.53     16.50 o 
  -1  17   3      290.07      266.53     24.93 o 
   0  17   3       72.69       53.35     19.91 o 
   1  17   3      184.66      209.13     33.34 o 
   2  17   3       12.42       16.27      8.86 o 
   3  17   3      233.00      209.50     18.58 o 
   4  17   3      129.07       24.54     71.64 o 
   5  17   3        3.82        9.29     11.94 o 
   6  17   3       11.16       28.13      9.53 o 
   7  17   3        4.24        4.90      6.73 o 
  -8  18   3      233.80      229.17     35.78 o 
  -7  18   3      211.06      219.27     32.98 o 
  -6  18   3       85.13       79.35     15.13 o 
  -5  18   3        5.38        6.10      5.00 o 
  -4  18   3       83.88       72.10     11.29 o 
  -3  18   3     1534.38     1616.97     42.35 o 
  -2  18   3      152.31      121.42     11.64 o 
  -1  18   3      335.18      371.81     44.52 o 
   0  18   3       30.77       26.60     14.51 o 
   1  18   3      143.44      131.23     27.50 o 
   2  18   3      519.50      450.02     49.67 o 
   3  18   3      237.25      268.78     21.36 o 
   4  18   3        1.01        5.89     10.25 o 
   5  18   3       92.90       99.29     25.35 o 
   6  18   3       23.23       54.87     20.11 o 
   7  18   3       58.04       79.05     16.72 o 
  -8  19   3       95.88       98.07     23.95 o 
  -7  19   3      125.66       95.02     22.87 o 
  -6  19   3       87.27       81.20     19.11 o 
  -5  19   3       10.47       19.42      9.35 o 
  -4  19   3        3.41        6.48      5.48 o 
  -3  19   3        5.48        6.19      4.38 o 
  -2  19   3      271.17      228.01     21.87 o 
  -1  19   3      151.16      169.56     31.00 o 
   0  19   3      128.93      162.24     31.75 o 
   1  19   3       12.55        6.87      8.28 o 
   2  19   3      390.99      310.90     42.33 o 
   3  19   3       22.19       19.16      6.38 o 
   4  19   3        0.29       -0.90     12.84 o 
   5  19   3       14.98        6.28      9.02 o 
   6  19   3       13.71       27.16     16.04 o 
  -8  20   3       62.81       63.50     21.22 o 
  -7  20   3      131.90       73.69     21.80 o 
  -6  20   3       25.27       32.48      9.07 o 
  -5  20   3      140.02      160.79     23.17 o 
  -4  20   3       81.08       74.05     16.06 o 
  -3  20   3      150.70      146.63     16.14 o 
  -2  20   3      232.46      239.76     19.39 o 
  -1  20   3      563.98      546.14     56.63 o 
   0  20   3      382.21      506.18     54.14 o 
   1  20   3        1.96        1.83      8.12 o 
   2  20   3       15.64       -3.74     10.38 o 
   3  20   3       27.09       29.32     17.38 o 
   4  20   3        5.14        1.04      9.45 o 
   5  20   3       27.87       29.70     16.08 o 
   6  20   3       19.39       62.34     22.00 o 
  -7  21   3       10.18       18.16     13.01 o 
  -6  21   3        4.43        4.04      6.35 o 
  -5  21   3       30.23       27.01     11.00 o 
  -4  21   3       18.06       43.11     14.34 o 
  -3  21   3       77.73       66.48     15.43 o 
  -2  21   3      251.17      267.63     28.09 o 
  -1  21   3       60.61       78.09     24.38 o 
   0  21   3      258.84      279.55     41.32 o 
   1  21   3       15.45       23.62     14.34 o 
   2  21   3       44.73       48.01     18.14 o 
   3  21   3      100.54       95.43     25.09 o 
   4  21   3        2.18      -13.86     12.21 o 
   5  21   3        4.50       23.73     14.79 o 
   6  21   3       21.20       25.96     17.44 o 
  -7  22   3       75.94      127.41     20.64 o 
  -6  22   3       51.68       48.12     13.48 o 
  -5  22   3       24.28       11.26     11.56 o 
  -4  22   3       81.18       78.66     16.97 o 
  -3  22   3       31.21       25.60     11.27 o 
  -2  22   3       40.92       31.89     15.88 o 
  -1  22   3       18.17       23.68     10.44 o 
   0  22   3      182.70      227.95     38.95 o 
   1  22   3       24.02       36.41     16.61 o 
   2  22   3       21.44       24.20     16.15 o 
   3  22   3       78.90       55.38     20.41 o 
   4  22   3        0.49      -13.04     12.78 o 
   5  22   3        1.94      -24.91     16.60 o 
  -7  23   3        9.91      -25.79     17.20 o 
  -6  23   3       32.79       32.32     10.68 o 
  -5  23   3      378.36      382.84     37.41 o 
  -4  23   3      140.35      132.85     22.48 o 
  -3  23   3        2.42        3.81      6.66 o 
  -2  23   3        9.48       10.73     11.48 o 
  -1  23   3       57.17       82.33     24.43 o 
   0  23   3      137.57      151.79     32.92 o 
   1  23   3       16.00       26.17     16.11 o 
   2  23   3       26.88       61.74     22.09 o 
   3  23   3       12.01       28.68     16.21 o 
   4  23   3        1.20      -12.13     13.11 o 
   5  23   3       20.42       36.63     18.98 o 
  -6  24   3       17.01       11.93     25.74 o 
  -5  24   3        5.95       12.34     11.87 o 
  -4  24   3       37.71       51.48     14.95 o 
  -3  24   3       15.84       32.47     12.39 o 
  -2  24   3      186.57      185.49     35.65 o 
  -1  24   3       88.62       98.51     27.64 o 
   0  24   3       10.48       40.59     18.71 o 
   1  24   3       31.95      100.48     26.68 o 
   2  24   3       31.15       45.78     20.69 o 
   3  24   3        0.09       67.17     24.81 o 
   4  24   3        0.02      -25.41     16.94 o 
  -5  25   3      713.09      795.46     56.15 o 
  -4  25   3       89.31      124.57     23.09 o 
  -3  25   3        6.20       13.62     11.36 o 
  -2  25   3        5.01        3.33     10.06 o 
  -1  25   3      167.10      279.86     46.52 o 
   0  25   3       40.63       30.70     18.32 o 
   1  25   3      205.95      207.81     39.35 o 
   2  25   3        0.15        3.78     14.77 o 
   3  25   3       16.99       25.17     16.03 o 
  -5  26   3       11.98       12.68     12.90 o 
  -4  26   3       14.27      -14.68     14.73 o 
  -3  26   3       12.79       16.32     14.77 o 
  -2  26   3       32.06       24.01     19.42 o 
  -1  26   3      160.38      239.81     43.80 o 
   0  26   3        9.26       -1.60     10.55 o 
   1  26   3        5.06        6.88     12.35 o 
   2  26   3       72.50       51.08     20.43 o 
   3  26   3        5.94        7.08     13.79 o 
  -4  27   3        0.25      -11.47     13.64 o 
  -2  27   3       19.10       35.54     22.44 o 
  -1  27   3      109.33      118.25     32.60 o 
   0  27   3        9.75        9.97     13.66 o 
   1  27   3       20.44       32.45     18.89 o 
   2  27   3        1.18       -7.42     12.06 o 
 -11   0   4       72.60      103.11     26.17 o 
 -10   0   4        2.04       -6.14     11.75 o 
  -9   0   4      208.73      203.59     17.91 o 
  -8   0   4      402.82      395.51     17.52 o 
  -7   0   4      223.44      178.32     14.02 o 
  -6   0   4      227.94      219.69     10.27 o 
  -5   0   4       47.14       56.42      4.48 o 
  -4   0   4     2842.56     2827.60     30.61 o 
  -3   0   4     1415.89     1175.28     21.80 o 
  -2   0   4       75.65      101.55      7.36 o 
  -1   0   4      965.02      932.45     17.43 o 
   0   0   4     2071.85     2016.46     33.81 o 
   1   0   4     2508.97     2549.77     28.54 o 
   2   0   4      789.30      937.38     24.02 o 
   3   0   4      182.10      208.53     12.65 o 
   4   0   4       19.05       22.95      4.89 o 
   5   0   4      362.73      308.27     17.62 o 
   6   0   4     1220.71     1074.86     33.86 o 
   7   0   4        4.58       -6.93      7.15 o 
   8   0   4       18.64       16.66     11.53 o 
 -11   1   4       79.04       91.18     18.36 o 
 -10   1   4       31.82       23.51      8.89 o 
  -9   1   4      183.37      191.84     12.11 o 
  -8   1   4      650.82      643.61     17.71 o 
  -7   1   4        8.44       11.45      2.70 o 
  -6   1   4       35.11       37.89      3.77 o 
  -5   1   4      110.36      119.85      4.92 o 
  -4   1   4       25.69       40.99      2.93 o 
  -3   1   4     1337.29     1357.26     16.77 o 
  -2   1   4       11.60       20.39      2.22 o 
  -1   1   4      498.83      382.39      8.36 o 
   0   1   4     1432.30     1717.74     25.84 o 
   1   1   4       27.27       49.84      3.31 o 
   2   1   4     1214.72     1185.06     18.33 o 
   3   1   4       23.94       22.65      3.20 o 
   4   1   4       56.48       47.02      4.82 o 
   5   1   4      112.26       97.89      8.44 o 
   6   1   4      140.82      153.16     11.28 o 
   7   1   4       33.44       40.72      7.34 o 
   8   1   4       14.15        9.90      5.36 o 
 -11   2   4       73.35      112.99     19.84 o 
 -10   2   4       66.46       40.77     11.71 o 
  -9   2   4      622.04      676.93     28.52 o 
  -8   2   4       28.42       26.11      4.24 o 
  -7   2   4        3.09        9.74      3.89 o 
  -6   2   4      199.83      210.32      7.82 o 
  -5   2   4     2146.46     2005.85     62.34 o 
  -4   2   4        1.69        1.91      1.39 o 
  -3   2   4        0.74        7.64      1.59 o 
  -2   2   4       14.62       21.97      2.24 o 
  -1   2   4       88.31       75.44      4.24 o 
   0   2   4      111.18      151.32      9.05 o 
   1   2   4     1213.22     1338.69     22.93 o 
   2   2   4     2443.49     2294.28     27.02 o 
   3   2   4      279.28      274.39     11.61 o 
   4   2   4       26.08       37.08      5.12 o 
   5   2   4        0.89        3.62      2.69 o 
   6   2   4       28.89       13.35      3.79 o 
   7   2   4      170.13      167.19     15.31 o 
   8   2   4      185.17      184.62     17.00 o 
 -11   3   4        0.33        0.51     10.25 o 
 -10   3   4       10.32       36.92     11.24 o 
  -9   3   4      309.09      348.55     21.03 o 
  -8   3   4       55.44       58.67      7.06 o 
  -7   3   4       24.66       17.00      3.45 o 
  -6   3   4      115.65      122.38      6.64 o 
  -5   3   4      399.74      365.90     11.51 o 
  -4   3   4       66.27       65.81      3.85 o 
  -3   3   4     2610.16     2676.50     23.96 o 
  -2   3   4      147.92      155.08      6.22 o 
  -1   3   4     1269.74     1172.59     15.70 o 
   0   3   4      185.35      148.76      9.18 o 
   1   3   4       45.76       82.76      6.21 o 
   2   3   4       41.35       66.19      8.70 o 
   3   3   4       35.15       38.55      4.43 o 
   4   3   4        1.44        1.94      2.44 o 
   5   3   4      100.28      104.69      8.59 o 
   6   3   4        0.53        5.96      3.33 o 
   7   3   4       75.45       86.25     11.13 o 
   8   3   4        0.03        8.31      9.29 o 
 -11   4   4        7.06       -7.80     10.70 o 
 -10   4   4        0.02        2.93      9.02 o 
  -9   4   4        2.07       -1.89      5.43 o 
  -8   4   4      407.97      392.10     25.21 o 
  -7   4   4      693.93      698.33     32.19 o 
  -6   4   4       16.25       16.73      3.59 o 
  -5   4   4        0.41        4.17      2.44 o 
  -4   4   4     2688.17     2701.04     31.16 o 
  -3   4   4     1933.45     1974.23     24.48 o 
  -2   4   4     2321.66     2159.43     34.87 o 
  -1   4   4       96.76       80.73      4.16 o 
   0   4   4        0.02        4.15      2.82 o 
   1   4   4      672.92      660.19     15.48 o 
   2   4   4     2942.81     2879.10     48.11 o 
   3   4   4       29.52       30.41      5.51 o 
   4   4   4       24.10       19.05      4.78 o 
   5   4   4        0.70       -4.86      3.49 o 
   6   4   4      142.55      123.00     12.15 o 
   7   4   4       31.81       33.83     10.85 o 
   8   4   4        5.89        2.68      6.79 o 
 -11   5   4       25.46        4.13      9.54 o 
 -10   5   4      143.79      164.85     27.35 o 
  -9   5   4       37.88       20.71     10.42 o 
  -8   5   4       63.06       12.98     31.32 o 
  -7   5   4      120.80      104.33     13.34 o 
  -6   5   4      302.75      285.55     16.21 o 
  -5   5   4      388.68      386.38     13.57 o 
  -4   5   4      125.45      117.90      5.97 o 
  -3   5   4     1982.77     2005.75     28.57 o 
  -2   5   4     2349.01     2458.09     37.94 o 
  -1   5   4     3404.68     3396.00     28.16 o 
   0   5   4      175.46      213.58     13.26 o 
   1   5   4       98.15       93.49     10.04 o 
   2   5   4      445.10      441.40     13.15 o 
   3   5   4      235.25      212.37     10.93 o 
   4   5   4       91.94       59.94      7.93 o 
   5   5   4       27.96       17.45      5.54 o 
   6   5   4       47.06       62.37     10.54 o 
   7   5   4        8.38       -0.64     27.55 o 
   8   5   4        6.53        4.61     24.14 o 
 -10   6   4       63.87       53.23     14.56 o 
  -9   6   4       33.43       34.95     14.12 o 
  -8   6   4       35.04       29.63     12.02 o 
  -7   6   4        4.62        2.64      3.43 o 
  -6   6   4      855.47      884.54     35.36 o 
  -5   6   4      203.46      208.44     10.17 o 
  -4   6   4      497.80      532.08     20.31 o 
  -3   6   4     2218.31     2315.76     35.37 o 
  -2   6   4        1.30        4.95      1.95 o 
  -1   6   4      390.45      456.73     14.64 o 
   0   6   4      411.44      379.78     10.42 o 
   1   6   4       95.67       99.61      7.53 o 
   2   6   4      237.99      214.52      8.95 o 
   3   6   4      182.98      180.37     10.29 o 
   4   6   4      259.14      229.07     19.15 o 
   5   6   4        5.33       -3.25      2.58 o 
   6   6   4        5.32       -6.59      4.65 o 
   7   6   4       75.97       51.68     11.73 o 
   8   6   4       13.45       29.37     10.79 o 
 -10   7   4      109.21       99.05     23.97 o 
  -9   7   4        1.81        9.92     10.54 o 
  -8   7   4      304.23      289.51     34.91 o 
  -7   7   4      323.14      300.41     32.66 o 
  -6   7   4      825.33      835.20     35.40 o 
  -5   7   4       24.02        7.06      4.67 o 
  -4   7   4      206.10      140.37     47.19 o 
  -3   7   4        8.76        6.30      4.24 o 
  -2   7   4     1079.53     1050.46     26.49 o 
  -1   7   4      105.18       63.08      6.05 o 
   0   7   4      250.11      282.60     32.82 o 
   1   7   4      215.56      201.55      8.31 o 
   2   7   4      171.82      175.40      8.55 o 
   3   7   4      398.38      389.14     15.36 o 
   4   7   4        9.85       14.96      4.30 o 
   5   7   4      167.16      171.02     23.56 o 
   6   7   4       21.54       42.84     38.38 o 
   7   7   4      201.11      180.85     21.27 o 
   8   7   4       13.65       25.92      9.64 o 
 -10   8   4       13.66       19.33     12.68 o 
  -9   8   4        2.18       -3.18      8.74 o 
  -8   8   4       44.46       37.81      9.74 o 
  -7   8   4       14.30       19.41     10.54 o 
  -6   8   4      489.87      532.10     29.08 o 
  -5   8   4      708.65      784.08     27.40 o 
  -4   8   4        4.54        3.27      1.96 o 
  -3   8   4      228.03      223.70     12.28 o 
  -2   8   4      137.90      159.92     12.46 o 
  -1   8   4     1767.72     1829.68     79.54 o 
   0   8   4        0.02        6.52      4.33 o 
   1   8   4      242.38      229.61     13.69 o 
   2   8   4       30.30       26.93      3.95 o 
   3   8   4      636.77      587.52     26.81 o 
   4   8   4      824.18      785.66     23.49 o 
   5   8   4      613.15      561.95     33.34 o 
   6   8   4       31.37       34.03      9.82 o 
   7   8   4       51.65       37.80     11.00 o 
   8   8   4       32.38       33.61     17.59 o 
 -10   9   4        8.43       16.19     12.27 o 
  -9   9   4      111.67      107.93     23.90 o 
  -8   9   4       30.65       32.65      9.68 o 
  -7   9   4      149.28      148.95     22.29 o 
  -6   9   4       32.71       11.14      9.15 o 
  -5   9   4       79.23       83.38     11.48 o 
  -4   9   4       98.07       90.22      7.14 o 
  -3   9   4       24.61       30.85      5.15 o 
  -2   9   4       96.94      113.15     11.13 o 
  -1   9   4      136.27      128.81     21.94 o 
   0   9   4      154.22      132.09     15.32 o 
   1   9   4       15.15       22.72      5.94 o 
   2   9   4      666.01      710.95     28.24 o 
   3   9   4      827.03      833.40     23.49 o 
   4   9   4     1705.00     1744.63     35.75 o 
   5   9   4       46.17       39.53     11.30 o 
   6   9   4        5.95        4.85     11.61 o 
   7   9   4        0.96       17.25      9.44 o 
   8   9   4        1.63        3.90      6.63 o 
 -10  10   4        4.00      -14.88     11.49 o 
  -9  10   4       20.72       23.79     12.63 o 
  -8  10   4       39.31       27.48     10.60 o 
  -7  10   4      102.45      120.88     13.25 o 
  -6  10   4       46.18       45.18      8.37 o 
  -5  10   4       37.21       36.32      4.57 o 
  -4  10   4        8.44       14.33      4.62 o 
  -3  10   4      456.75      476.56     19.67 o 
  -2  10   4      100.61      103.74     15.09 o 
  -1  10   4      171.65      192.55     27.82 o 
   0  10   4       89.82      107.84     14.47 o 
   1  10   4      115.79      109.43     14.11 o 
   2  10   4        6.89       -0.10      2.89 o 
   3  10   4        3.42       10.89      3.90 o 
   4  10   4      507.39      496.64     19.59 o 
   5  10   4       54.66       53.83     11.55 o 
   6  10   4        4.01       10.31      6.49 o 
   7  10   4       69.73       85.17     15.29 o 
   8  10   4       90.25      126.49     19.85 o 
 -10  11   4       25.50       17.00     11.57 o 
  -9  11   4        1.04        2.59      7.14 o 
  -8  11   4        0.01       -3.23      7.46 o 
  -7  11   4        2.51        3.97      3.84 o 
  -6  11   4       58.15       55.81      9.58 o 
  -5  11   4      339.86      305.86     13.90 o 
  -4  11   4      367.58      390.13     16.42 o 
  -3  11   4       53.18       42.17      6.60 o 
  -2  11   4      161.32      134.06     12.70 o 
  -1  11   4       24.04       23.06      7.24 o 
   0  11   4       10.57       10.10      5.44 o 
   1  11   4       72.89       82.24     11.18 o 
   2  11   4       61.35       67.23      5.37 o 
   3  11   4      268.69      303.11     15.36 o 
   4  11   4      923.17      863.89     35.36 o 
   5  11   4      123.17      131.66     11.35 o 
   6  11   4       84.89       83.79     15.23 o 
   7  11   4      106.10      113.38     17.81 o 
   8  11   4        0.29        4.45     17.40 o 
 -10  12   4       24.07       32.18     14.38 o 
  -9  12   4       40.08       32.69     15.33 o 
  -8  12   4       46.00       37.02     14.83 o 
  -7  12   4       16.69        5.57      9.45 o 
  -6  12   4       14.28        7.52      5.86 o 
  -5  12   4      175.23      201.05     12.93 o 
  -4  12   4       21.97       34.66      5.84 o 
  -3  12   4       41.94       62.80      8.71 o 
  -2  12   4       56.21       76.26     13.62 o 
  -1  12   4      282.60      255.23     15.74 o 
   0  12   4      103.79      141.18     12.30 o 
   1  12   4       11.87        6.40      7.10 o 
   2  12   4      901.98      856.71     21.72 o 
   3  12   4     1452.95     1404.30     34.04 o 
   4  12   4     1357.92     1362.62     45.13 o 
   5  12   4       27.91       22.40      5.63 o 
   6  12   4       38.69       39.41     11.70 o 
   7  12   4       13.50       47.24     27.62 o 
  -9  13   4        0.70        1.37      6.88 o 
  -8  13   4       85.73       86.55     22.07 o 
  -7  13   4        7.65        1.06      7.85 o 
  -6  13   4      338.42      281.68     24.01 o 
  -5  13   4        0.05        3.24      2.90 o 
  -4  13   4       32.62       40.96      7.08 o 
  -3  13   4     1245.18     1301.50     39.70 o 
  -2  13   4      509.36      471.87     17.07 o 
  -1  13   4      470.72      445.33     24.46 o 
   0  13   4      855.55      849.41     41.98 o 
   1  13   4      222.99      200.27     30.80 o 
   2  13   4      119.92      149.37     28.39 o 
   3  13   4       21.08       32.02      6.82 o 
   4  13   4        7.70       13.79      6.55 o 
   5  13   4        0.43        5.18      7.41 o 
   6  13   4        1.32       -7.10     15.40 o 
   7  13   4       64.70       40.22     12.01 o 
  -9  14   4      163.72      182.09     31.19 o 
  -8  14   4      101.56       94.59     22.06 o 
  -7  14   4        9.95       23.61      8.74 o 
  -6  14   4      610.06      649.68     23.55 o 
  -5  14   4       82.26      118.27      9.71 o 
  -4  14   4      166.35      148.25     13.05 o 
  -3  14   4     1180.37     1132.83     38.66 o 
  -2  14   4       25.45       33.60      5.81 o 
  -1  14   4       12.42       12.95      5.38 o 
   0  14   4       31.60       41.43     10.16 o 
   1  14   4      130.16       93.50     22.53 o 
   2  14   4       14.16       -0.62     10.72 o 
   3  14   4      109.65       79.22      9.66 o 
   4  14   4      107.82       73.28     11.34 o 
   5  14   4        0.69        4.97     13.03 o 
   6  14   4        8.11       10.26      7.50 o 
   7  14   4       12.38       15.48      8.01 o 
  -9  15   4       18.28       23.35     13.23 o 
  -8  15   4       33.08       35.39     15.70 o 
  -7  15   4        0.37        5.02      5.22 o 
  -6  15   4        8.97       16.40      5.73 o 
  -5  15   4      575.77      571.04     25.12 o 
  -4  15   4      448.17      445.53     24.69 o 
  -3  15   4     1565.57     1557.45     46.71 o 
  -2  15   4       76.51       73.49      8.02 o 
  -1  15   4      284.01      271.31     20.25 o 
   0  15   4      314.69      339.31     41.03 o 
   1  15   4       92.93       93.03     22.99 o 
   2  15   4       77.48       81.65     22.33 o 
   3  15   4      214.19      230.10     16.31 o 
   4  15   4       25.85       28.94     13.98 o 
   5  15   4        0.01       -4.65     13.87 o 
   6  15   4       13.14       21.61      9.40 o 
   7  15   4       56.58       45.73     12.97 o 
  -9  16   4      194.11      253.45     38.75 o 
  -8  16   4      242.08      210.14     33.30 o 
  -7  16   4       28.81       19.84      7.89 o 
  -6  16   4       41.65       66.60     10.06 o 
  -5  16   4       20.37       30.65      7.05 o 
  -4  16   4     3272.51     3400.81     70.13 o 
  -3  16   4       92.66      104.03     12.81 o 
  -2  16   4       48.42       56.05      7.38 o 
  -1  16   4       58.54       61.00     12.74 o 
   0  16   4       41.81       54.71     18.13 o 
   1  16   4       88.56       87.77     21.92 o 
   2  16   4      753.05      707.97     62.74 o 
   3  16   4      127.31      126.57     12.44 o 
   4  16   4        0.30       -4.49      4.06 o 
   5  16   4       12.08       22.17     14.65 o 
   6  16   4       21.01       11.09      9.67 o 
   7  16   4        1.25       -6.87     11.72 o 
  -9  17   4      221.63      242.44     38.55 o 
  -8  17   4       64.11       49.60     17.75 o 
  -7  17   4      292.69      268.48     27.06 o 
  -6  17   4        8.45        7.11      5.09 o 
  -5  17   4        8.57        8.78      4.65 o 
  -4  17   4        0.50       11.40      5.87 o 
  -3  17   4        1.87        5.18      3.60 o 
  -2  17   4        0.48        1.55      3.53 o 
  -1  17   4      447.71      435.25     49.04 o 
   0  17   4      102.14      122.04     26.64 o 
   1  17   4        3.90       -6.22      9.16 o 
   2  17   4      264.92      294.42     41.90 o 
   3  17   4      431.84      437.67     19.23 o 
   4  17   4       62.46       64.42     22.62 o 
   5  17   4        1.10      -17.71     14.52 o 
   6  17   4       75.69       62.76     13.76 o 
  -8  18   4       11.26       -0.56      7.06 o 
  -7  18   4       19.20       17.45      9.18 o 
  -6  18   4       24.10       32.36     10.19 o 
  -5  18   4      481.53      521.23     30.18 o 
  -4  18   4       58.01       40.82      8.53 o 
  -3  18   4      189.41      176.42     14.20 o 
  -2  18   4      305.62      313.57     20.33 o 
  -1  18   4       37.74       99.92     24.65 o 
   0  18   4      283.37      237.68     37.82 o 
   1  18   4       17.89       11.79     12.63 o 
   2  18   4      159.07      128.90     28.40 o 
   3  18   4       69.18       50.67     19.99 o 
   4  18   4       14.38        5.01     10.35 o 
   5  18   4        1.90      -10.12     17.04 o 
   6  18   4       34.36       41.84     11.91 o 
  -8  19   4      194.06      181.85     32.70 o 
  -7  19   4        0.71        7.45      9.15 o 
  -6  19   4       12.24        3.15      5.84 o 
  -5  19   4        2.59        0.70      5.13 o 
  -4  19   4        0.53        4.97      5.73 o 
  -3  19   4      164.69      149.32     15.68 o 
  -2  19   4       70.41      132.43     13.82 o 
  -1  19   4       59.66       78.17     22.42 o 
   0  19   4        8.95        5.63      9.12 o 
   1  19   4      337.51      249.11     39.99 o 
   2  19   4      376.75      403.10     50.80 o 
   3  19   4      176.64      107.30     25.92 o 
   4  19   4       21.80       52.73     20.47 o 
   5  19   4       83.63      107.26     27.64 o 
   6  19   4        2.77       15.94      9.04 o 
  -8  20   4        0.19       29.94     14.20 o 
  -7  20   4        2.09       -8.59      9.08 o 
  -6  20   4       18.48       20.03      6.96 o 
  -5  20   4       12.83       14.04      7.28 o 
  -4  20   4      201.59      198.42     25.94 o 
  -3  20   4      159.45      162.87     23.11 o 
  -2  20   4       13.68        9.81     27.32 o 
  -1  20   4       24.34       31.16     17.43 o 
   0  20   4       21.49       34.23     15.15 o 
   1  20   4      182.30      165.58     33.73 o 
   2  20   4      184.65      210.26     37.81 o 
   3  20   4       15.68       27.69     15.70 o 
   4  20   4       65.69       91.02     26.84 o 
   5  20   4      247.49      274.10     45.31 o 
  -7  21   4        6.31       -6.51     13.25 o 
  -6  21   4        1.14       -3.47      5.63 o 
  -5  21   4       10.15       11.84      7.14 o 
  -4  21   4        3.04        7.36     10.39 o 
  -3  21   4       11.75       12.49     11.49 o 
  -2  21   4       35.50       17.76     14.13 o 
  -1  21   4      192.24      202.94     38.12 o 
   0  21   4       52.24       76.08     24.53 o 
   1  21   4      114.66       80.75     23.67 o 
   2  21   4       76.60       95.29     27.83 o 
   3  21   4        3.45       23.16     15.06 o 
   4  21   4       34.41      -10.37     12.50 o 
   5  21   4        0.77       -5.50     12.66 o 
  -7  22   4       29.59       22.33     10.38 o 
  -6  22   4       87.98      102.29     15.04 o 
  -5  22   4      227.11      240.13     29.92 o 
  -4  22   4       32.78       40.15     13.22 o 
  -3  22   4        3.37        7.31      7.53 o 
  -2  22   4      105.29       98.29     26.95 o 
  -1  22   4      166.22      123.48     29.10 o 
   0  22   4        0.16       -5.71     10.41 o 
   1  22   4       78.42       83.17     25.45 o 
   2  22   4       20.40       14.05     13.40 o 
   3  22   4      133.91      140.52     31.80 o 
   4  22   4       48.68       74.70     24.59 o 
  -6  23   4        0.01       -1.90     12.54 o 
  -5  23   4      128.23      172.23     26.10 o 
  -4  23   4       13.23       13.38     10.68 o 
  -3  23   4       32.43       28.76     11.34 o 
  -2  23   4      141.90      157.12     34.41 o 
  -1  23   4      163.62      113.36     29.50 o 
   0  23   4        7.64       10.98     13.65 o 
   1  23   4       19.12       21.04     15.36 o 
   2  23   4       48.28       52.59     19.33 o 
   3  23   4        2.63       27.27     16.28 o 
   4  23   4        5.40      -18.05     12.03 o 
  -6  24   4      173.67      179.08     25.61 o 
  -5  24   4       11.66       23.67     12.21 o 
  -4  24   4       28.22       23.76     14.95 o 
  -3  24   4      109.23      129.68     22.98 o 
  -2  24   4       64.54       37.57     18.45 o 
  -1  24   4       81.89       59.01     24.04 o 
   0  24   4       24.60       43.71     19.11 o 
   1  24   4        0.43        9.89     17.09 o 
   2  24   4       62.87       77.36     27.47 o 
   3  24   4       14.24        4.22     11.93 o 
  -5  25   4        0.01        2.54     12.49 o 
  -4  25   4      100.33      128.26     24.39 o 
  -3  25   4       16.41       22.82     16.22 o 
  -2  25   4      381.37      458.19     59.73 o 
  -1  25   4      303.47      296.17     48.52 o 
   0  25   4      283.32      325.31     50.49 o 
   1  25   4      119.30       98.51     30.10 o 
   2  25   4        1.72       20.37     16.26 o 
  -4  26   4       11.67      -23.99     16.92 o 
  -2  26   4      135.85      225.51     44.51 o 
  -1  26   4       34.19       95.67     28.23 o 
   0  26   4        5.05       18.38     16.74 o 
   1  26   4       12.27       84.66     27.78 o 
 -11   1   5       42.56       54.46     15.00 o 
 -10   1   5       99.26      129.09     22.06 o 
  -9   1   5       34.52       30.35      5.45 o 
  -8   1   5        2.68        3.24      2.43 o 
  -7   1   5        8.06        3.89      2.35 o 
  -6   1   5       21.80       20.24      2.47 o 
  -5   1   5       16.97       17.29      2.34 o 
  -4   1   5        1.32        2.30      1.85 o 
  -3   1   5      140.15      157.79      6.68 o 
  -2   1   5      173.54      188.34      7.58 o 
  -1   1   5        7.52       15.07      1.89 o 
   0   1   5      730.59      781.84     26.97 o 
   1   1   5      442.43      453.25     14.90 o 
   2   1   5        0.88        3.96      1.47 o 
   3   1   5       48.19       50.95      4.71 o 
   4   1   5        4.18       11.36      3.06 o 
   5   1   5        3.77        6.82      3.61 o 
   6   1   5       55.96       51.74      8.32 o 
   7   1   5       30.76       26.02      8.94 o 
   8   1   5       28.02       28.43     13.52 o 
 -11   2   5       88.29       93.36     32.49 o 
 -10   2   5      701.08      672.20     31.15 o 
  -9   2   5      632.13      586.52     27.99 o 
  -8   2   5        5.66        8.35      2.95 o 
  -7   2   5        4.27       10.86      2.99 o 
  -6   2   5      106.07      106.07      6.21 o 
  -5   2   5      361.93      338.68      9.50 o 
  -4   2   5      398.24      424.63     10.66 o 
  -3   2   5     1596.89     1564.11     20.77 o 
  -2   2   5       77.98       74.60      5.58 o 
  -1   2   5      254.40      301.70      8.72 o 
   0   2   5        3.98        3.71      3.31 o 
   1   2   5       20.38       33.36      4.44 o 
   2   2   5      770.15      833.89     18.99 o 
   3   2   5      536.43      512.06     15.04 o 
   4   2   5       13.64       16.04      5.92 o 
   5   2   5      337.16      301.84     14.48 o 
   6   2   5       51.72       21.91      6.10 o 
   7   2   5       35.78       28.81      9.05 o 
   8   2   5        0.39      -15.33     14.55 o 
 -11   3   5        5.41       12.77     10.99 o 
 -10   3   5       28.98       38.87     10.89 o 
  -9   3   5        4.61        4.45      5.16 o 
  -8   3   5       60.45       33.21      6.52 o 
  -7   3   5     1169.67     1129.48     24.10 o 
  -6   3   5      280.70      301.30     11.43 o 
  -5   3   5      384.66      392.67     10.20 o 
  -4   3   5      311.92      296.55      9.03 o 
  -3   3   5       84.91       92.71      6.00 o 
  -2   3   5     1457.08     1449.67     19.37 o 
  -1   3   5       59.36       54.96      5.48 o 
   0   3   5      287.69      303.82     14.48 o 
   1   3   5     1472.02     1590.39     27.52 o 
   2   3   5      201.71      195.83     10.44 o 
   3   3   5        5.51        5.30      3.49 o 
   4   3   5       64.02       53.16      7.53 o 
   5   3   5      138.44      130.08     12.02 o 
   6   3   5       25.03       42.22     13.30 o 
   7   3   5       10.27       19.18      8.27 o 
   8   3   5        1.99       -0.64     12.37 o 
 -11   4   5        0.13       -9.88     11.65 o 
 -10   4   5      250.30      294.25     24.84 o 
  -9   4   5        2.58       13.71      6.58 o 
  -8   4   5       35.69       42.24      7.34 o 
  -7   4   5        0.91       13.23      4.00 o 
  -6   4   5      209.34      205.29     10.79 o 
  -5   4   5      174.65      213.67      7.98 o 
  -4   4   5      839.46      904.58     16.84 o 
  -3   4   5     1141.87     1144.85     18.35 o 
  -2   4   5       91.09       50.22     10.84 o 
  -1   4   5     1563.99     1517.68     26.99 o 
   0   4   5        3.99       21.69      4.37 o 
   1   4   5      682.48      719.56     18.12 o 
   2   4   5       79.23       77.93      8.06 o 
   3   4   5       91.89       99.96      9.79 o 
   4   4   5       15.48       17.98      5.13 o 
   5   4   5       51.40       36.84      7.20 o 
   6   4   5       20.88       23.07      8.40 o 
   7   4   5        1.12        9.34      6.20 o 
   8   4   5       23.15       25.74     17.85 o 
 -10   5   5       43.35       26.34      8.01 o 
  -9   5   5       79.95       72.59     12.59 o 
  -8   5   5       82.54       43.08     25.87 o 
  -7   5   5      188.81      164.17     16.37 o 
  -6   5   5     1453.79     1371.19     87.39 o 
  -5   5   5       11.22       20.08      3.05 o 
  -4   5   5        0.18       10.95      2.72 o 
  -3   5   5      242.58      246.42     15.84 o 
  -2   5   5     2176.54     2240.13     33.14 o 
  -1   5   5      613.40      607.75     43.34 o 
   0   5   5     1516.87     1613.63     46.57 o 
   1   5   5      259.76      258.01     14.17 o 
   2   5   5      381.67      383.30     17.61 o 
   3   5   5       34.74       28.49      5.61 o 
   4   5   5       23.76       24.77      5.63 o 
   5   5   5       80.53       87.50     10.53 o 
   6   5   5       84.40       78.70     15.39 o 
   7   5   5       15.25       18.13     12.03 o 
   8   5   5       12.75       -7.68     13.89 o 
 -10   6   5       44.00       39.65      9.29 o 
  -9   6   5        1.20        1.04      5.03 o 
  -8   6   5       88.02       39.31     13.43 o 
  -7   6   5       70.81       76.39     12.11 o 
  -6   6   5      166.85      180.15     17.60 o 
  -5   6   5       58.51       52.38      9.52 o 
  -4   6   5      431.67      419.59     15.18 o 
  -3   6   5      447.25      427.26     17.48 o 
  -2   6   5       20.90       33.26      4.89 o 
  -1   6   5       39.97       34.64      3.67 o 
   0   6   5       25.70       26.34      4.90 o 
   1   6   5       56.83       76.64      8.16 o 
   2   6   5     1914.25     1879.25     30.76 o 
   3   6   5       55.37       50.54      7.84 o 
   4   6   5       52.98       51.54     10.50 o 
   5   6   5        0.42        7.64      5.32 o 
   6   6   5        0.40       -1.73     10.69 o 
   7   6   5        3.83        3.91      6.22 o 
   8   6   5        0.44       -2.05      9.82 o 
 -10   7   5        8.94       -2.14      5.20 o 
  -9   7   5       36.24       22.81     12.84 o 
  -8   7   5       70.82       64.79     17.59 o 
  -7   7   5      807.85      832.39     37.98 o 
  -6   7   5      157.71      174.46     16.72 o 
  -5   7   5      408.64      429.44     11.07 o 
  -4   7   5      297.39      317.04     16.52 o 
  -3   7   5      395.91      423.55     21.56 o 
  -2   7   5      233.35      237.26     11.58 o 
  -1   7   5       13.18       14.39      3.03 o 
   0   7   5      130.45      124.40     10.77 o 
   1   7   5        4.83        5.57      3.71 o 
   2   7   5     1908.36     1897.94     40.54 o 
   3   7   5      128.42      111.25     21.70 o 
   4   7   5       32.01       18.07      6.77 o 
   5   7   5      182.22      192.07     19.87 o 
   6   7   5       94.50      112.33     16.44 o 
   7   7   5       30.60       30.22     10.05 o 
 -10   8   5       24.41       44.23     16.45 o 
  -9   8   5        0.05        5.05     10.03 o 
  -8   8   5       25.73       23.78     10.95 o 
  -7   8   5      169.05      162.52     14.46 o 
  -6   8   5      143.43      169.53     17.08 o 
  -5   8   5     1140.01     1140.50     20.11 o 
  -4   8   5      711.25      778.18     23.17 o 
  -3   8   5      821.80      825.78     23.66 o 
  -2   8   5       15.13       19.18      3.63 o 
  -1   8   5       91.05       97.14      7.00 o 
   0   8   5      158.08      171.34      9.00 o 
   1   8   5       20.22       24.19      6.41 o 
   2   8   5      309.20      304.27      9.62 o 
   3   8   5      562.04      571.98     24.42 o 
   4   8   5        2.89        6.47      6.40 o 
   5   8   5        1.98        0.62      4.77 o 
   6   8   5       12.92        7.76     10.51 o 
   7   8   5       48.36       72.07     14.58 o 
 -10   9   5       51.09       34.39     15.76 o 
  -9   9   5       46.69       52.47     18.45 o 
  -8   9   5       47.88       59.09     15.60 o 
  -7   9   5      218.98      238.44     18.02 o 
  -6   9   5     1404.92     1510.39     45.29 o 
  -5   9   5      156.80      153.47      9.05 o 
  -4   9   5       41.40       37.61      4.40 o 
  -3   9   5        3.92        8.40      3.16 o 
  -2   9   5      204.39      229.05     13.99 o 
  -1   9   5      203.70      217.06     11.20 o 
   0   9   5      455.42      463.63     38.53 o 
   1   9   5       35.18       40.45      6.42 o 
   2   9   5      569.11      561.26     15.66 o 
   3   9   5      522.67      600.94     18.96 o 
   4   9   5      152.46      172.30     11.43 o 
   5   9   5        0.21        5.37      8.71 o 
   6   9   5        3.88        4.02     20.84 o 
   7   9   5      101.45      111.51     18.18 o 
 -10  10   5        2.40        8.84     10.96 o 
  -9  10   5        0.68       -3.31      7.60 o 
  -8  10   5      188.10      226.15     32.32 o 
  -7  10   5       27.62       23.18      6.15 o 
  -6  10   5        3.67        9.89      4.15 o 
  -5  10   5      539.78      539.95     16.71 o 
  -4  10   5      137.42      124.38      8.66 o 
  -3  10   5       87.96      100.76      7.27 o 
  -2  10   5      774.75      807.82     21.92 o 
  -1  10   5       44.36       29.88      4.78 o 
   0  10   5       54.31       93.06     14.63 o 
   1  10   5       54.45       47.49      9.83 o 
   2  10   5      637.70      623.50     18.26 o 
   3  10   5      222.19      264.45     17.46 o 
   4  10   5        0.26        8.98      2.95 o 
   5  10   5       12.12        7.23      6.21 o 
   6  10   5       59.75       56.48     32.67 o 
   7  10   5      217.52      254.24     27.34 o 
 -10  11   5       21.63       43.26     20.81 o 
  -9  11   5       10.26       -2.57      8.03 o 
  -8  11   5       31.19       24.87     13.65 o 
  -7  11   5      206.22      186.06     15.04 o 
  -6  11   5      374.32      376.80     20.92 o 
  -5  11   5        0.09       11.77      4.02 o 
  -4  11   5       21.30       24.77      4.38 o 
  -3  11   5        5.71        4.29      2.76 o 
  -2  11   5       69.23       65.44      7.25 o 
  -1  11   5        0.33        0.63      5.02 o 
   0  11   5      261.69      187.25     29.98 o 
   1  11   5      179.20      146.18     11.01 o 
   2  11   5        6.66        4.09      3.46 o 
   3  11   5        8.50       16.84      4.35 o 
   4  11   5     1128.48     1118.23     44.54 o 
   5  11   5       42.41       59.70     15.35 o 
   6  11   5       51.85       57.70     13.00 o 
   7  11   5       37.94       45.86     13.76 o 
 -10  12   5        6.99       22.23     15.05 o 
  -9  12   5       38.22       33.02     16.93 o 
  -8  12   5        0.93       10.09      8.32 o 
  -7  12   5       12.87        8.00      4.47 o 
  -6  12   5        3.17        8.79      5.62 o 
  -5  12   5      685.54      719.26     27.58 o 
  -4  12   5      182.79      200.01     11.59 o 
  -3  12   5       95.61      109.57      9.68 o 
  -2  12   5      520.80      479.49     22.46 o 
  -1  12   5      103.34       77.90     13.99 o 
   0  12   5        5.74        9.34      8.92 o 
   1  12   5       24.08       10.07     10.54 o 
   2  12   5        0.21        3.62      5.01 o 
   3  12   5        4.01       14.24      4.10 o 
   4  12   5        4.45       18.75     15.85 o 
   5  12   5        7.80       19.63      7.87 o 
   6  12   5       45.30       31.74     10.12 o 
   7  12   5        7.98        7.30      7.36 o 
  -9  13   5       43.36       81.19     21.39 o 
  -8  13   5       16.33       24.21     12.23 o 
  -7  13   5        2.43        8.95      7.36 o 
  -6  13   5      267.56      297.22     19.57 o 
  -5  13   5      239.77      281.57     16.57 o 
  -4  13   5      194.31      178.60     12.72 o 
  -3  13   5       12.64       18.42      4.60 o 
  -2  13   5      144.94      125.46      8.69 o 
  -1  13   5        4.46        2.01      5.60 o 
   0  13   5      109.11       81.79     22.38 o 
   1  13   5      430.48      469.90     51.37 o 
   2  13   5       67.80       66.24     13.52 o 
   3  13   5       22.17       30.31      9.06 o 
   4  13   5      189.17      229.86     20.71 o 
   5  13   5       10.40        0.59      6.92 o 
   6  13   5       14.16       11.70      9.95 o 
  -9  14   5       18.61        0.77      8.02 o 
  -8  14   5        1.12       14.41     10.91 o 
  -7  14   5        1.70        2.73      5.33 o 
  -6  14   5      127.88      120.91     16.85 o 
  -5  14   5       33.68       39.47      7.02 o 
  -4  14   5      406.34      375.02     18.78 o 
  -3  14   5       54.82       59.69      7.85 o 
  -2  14   5      154.56      143.02     17.91 o 
  -1  14   5       67.11       70.90     13.61 o 
   0  14   5       51.86       36.72     13.96 o 
   1  14   5      473.78      395.08     47.86 o 
   2  14   5      318.10      341.04     20.85 o 
   3  14   5       49.51       69.44     12.17 o 
   4  14   5       40.68       47.98     10.95 o 
   5  14   5        1.90      -24.22     16.15 o 
   6  14   5       27.78       33.84     12.49 o 
  -9  15   5       59.43      105.89     26.07 o 
  -8  15   5        1.16      -16.47     10.98 o 
  -7  15   5        0.35       -3.62      5.69 o 
  -6  15   5        5.04        9.58      5.65 o 
  -5  15   5      799.54      768.88     27.29 o 
  -4  15   5      569.07      567.67     23.78 o 
  -3  15   5        3.46        6.03      4.79 o 
  -2  15   5       95.64      104.81      8.54 o 
  -1  15   5       72.65       90.40     24.07 o 
   0  15   5      523.53      424.24     48.95 o 
   1  15   5       15.96       10.65     13.57 o 
   2  15   5        7.94        2.48     11.35 o 
   3  15   5      195.19      233.47     22.24 o 
   4  15   5      130.88      153.84     17.67 o 
   5  15   5       35.90       21.37     15.21 o 
   6  15   5        1.30       -0.34     10.61 o 
  -9  16   5        3.36        6.76      9.50 o 
  -8  16   5       21.72       39.51     13.17 o 
  -7  16   5       68.78      110.18     17.55 o 
  -6  16   5        9.47       12.18     10.32 o 
  -5  16   5       60.05       43.48      9.79 o 
  -4  16   5      377.55      376.84     20.04 o 
  -3  16   5        7.05        2.97      4.29 o 
  -2  16   5      196.61      219.18     19.60 o 
  -1  16   5       42.20       12.79     12.42 o 
   0  16   5      220.40      199.88     34.60 o 
   1  16   5       97.50       66.46     20.78 o 
   2  16   5      211.19      240.96     39.98 o 
   3  16   5       95.10       65.16     12.66 o 
   4  16   5       52.70       62.98     16.93 o 
   5  16   5       43.05       30.55     17.91 o 
   6  16   5       37.14       39.73     12.75 o 
  -9  17   5       11.21       16.18     11.62 o 
  -8  17   5        1.51       -9.48      9.30 o 
  -7  17   5       62.38       80.62     14.94 o 
  -6  17   5       14.68       15.14      7.65 o 
  -5  17   5       18.30       13.00      5.70 o 
  -4  17   5        8.15        4.41      4.30 o 
  -3  17   5      103.34       89.59      9.62 o 
  -2  17   5       15.87        9.29      7.02 o 
  -1  17   5        0.08       11.33     10.88 o 
   0  17   5      185.06      162.19     32.24 o 
   1  17   5       85.27       49.78     17.54 o 
   2  17   5       21.44       14.61     12.23 o 
   3  17   5        2.36        1.60     11.03 o 
   4  17   5      110.11      116.37     16.17 o 
   5  17   5        6.90       44.19     20.86 o 
  -8  18   5        0.58        0.41      7.20 o 
  -7  18   5       41.64       49.03     13.18 o 
  -6  18   5       49.79       58.68     11.27 o 
  -5  18   5       89.04       82.08     12.50 o 
  -4  18   5       17.85        7.65      4.41 o 
  -3  18   5        5.12        0.71      7.86 o 
  -2  18   5        0.23        9.33      6.89 o 
  -1  18   5      228.11      193.73     35.67 o 
   0  18   5      302.67      282.36     42.90 o 
   1  18   5        3.65        5.69     10.51 o 
   2  18   5       13.81        6.41     11.07 o 
   3  18   5        7.39      -13.64     13.62 o 
   4  18   5        0.82      -25.01     16.68 o 
   5  18   5       37.93       27.16     17.31 o 
  -8  19   5        1.00      -10.93     10.15 o 
  -7  19   5       11.03       10.98      6.84 o 
  -6  19   5       63.10       73.97     13.03 o 
  -5  19   5       22.07       26.84      8.30 o 
  -4  19   5        8.22        1.42      4.97 o 
  -3  19   5        0.02        3.98      7.60 o 
  -2  19   5       40.99       31.79     11.96 o 
  -1  19   5        6.03       15.25     14.91 o 
   0  19   5        5.88       18.09     13.58 o 
   1  19   5        7.52        3.02     10.27 o 
   2  19   5        4.17        0.21     10.54 o 
   3  19   5        1.00      -16.80     14.19 o 
   4  19   5        8.11      -15.63     14.80 o 
   5  19   5        0.05      -24.75     16.50 o 
  -8  20   5       75.27       64.45     20.91 o 
  -7  20   5        0.73       -9.58      7.15 o 
  -6  20   5       58.22       70.57     12.27 o 
  -5  20   5        0.16       -6.08      5.21 o 
  -4  20   5       66.38       83.43     17.26 o 
  -3  20   5        0.14       -2.91      7.18 o 
  -2  20   5        4.17       20.00     15.59 o 
  -1  20   5      132.22       96.42     27.08 o 
   0  20   5       58.86       63.33     24.02 o 
   1  20   5        0.01       -6.84     10.90 o 
   2  20   5       88.13       46.50     19.75 o 
   3  20   5       11.88       20.77     15.47 o 
   4  20   5        3.19      -24.34     16.82 o 
  -7  21   5       34.13       17.00      8.03 o 
  -6  21   5       50.17       92.27     15.57 o 
  -5  21   5        9.63        5.58      8.03 o 
  -4  21   5        0.22        3.99     17.19 o 
  -3  21   5       26.04       67.55     16.85 o 
  -2  21   5        0.00       -0.32      9.64 o 
  -1  21   5      120.02      126.46     31.53 o 
   0  21   5        8.95        4.33     16.92 o 
   1  21   5      119.75      114.38     30.51 o 
   2  21   5       17.23       26.23     17.36 o 
   3  21   5        0.06       -4.89     10.57 o 
   4  21   5       51.35       38.23     20.16 o 
  -7  22   5      103.16      166.09     24.15 o 
  -6  22   5       48.22       37.01     10.16 o 
  -5  22   5        4.36       10.54      6.39 o 
  -4  22   5        0.03       -1.66     29.16 o 
  -3  22   5        0.46      -10.07      9.69 o 
  -2  22   5       87.22       56.21     21.66 o 
  -1  22   5      157.71      117.63     29.89 o 
   0  22   5       38.13       62.41     21.45 o 
   1  22   5       32.47       28.61     17.35 o 
   2  22   5      103.99      104.30     30.86 o 
   3  22   5        2.09       24.80     14.93 o 
  -6  23   5       85.37       54.48     11.85 o 
  -5  23   5        8.67        9.64      5.65 o 
  -4  23   5        1.45        0.03     19.24 o 
  -3  23   5      192.87      183.44     27.61 o 
  -2  23   5       13.77       10.04     13.15 o 
  -1  23   5       19.77       27.28     14.23 o 
   0  23   5       97.11      588.94     69.04 o 
   1  23   5      226.35      297.37     49.12 o 
   2  23   5       67.03       28.92     17.97 o 
   3  23   5       96.64      122.00     33.16 o 
  -5  24   5        0.04       25.76     18.23 o 
  -4  24   5        0.06       -3.84     19.75 o 
  -3  24   5       14.99       15.54     19.04 o 
  -2  24   5       34.75       37.95     19.54 o 
  -1  24   5        3.96      -18.21     15.45 o 
   0  24   5      105.06      113.36     31.91 o 
   1  24   5        0.75       17.23     14.65 o 
   2  24   5       13.47       29.87     18.81 o 
  -4  25   5        0.07       -6.53     13.41 o 
  -2  25   5       41.27       72.35     25.64 o 
  -1  25   5        9.08       16.58     15.07 o 
   0  25   5       27.82       14.34     17.30 o 
 -10   0   6      787.50      824.05     41.43 o 
  -9   0   6       29.00       63.11     19.26 o 
  -8   0   6        0.06       -5.22      6.90 o 
  -7   0   6      535.38      497.70     19.79 o 
  -6   0   6      326.82      387.24     15.96 o 
  -5   0   6      391.84      415.49     18.89 o 
  -4   0   6      950.04      981.06     28.62 o 
  -3   0   6     1617.01     1663.99     35.63 o 
  -2   0   6      429.36      402.65     14.51 o 
  -1   0   6      272.58      285.41     10.18 o 
   0   0   6      742.60      516.46     70.44 o 
   1   0   6      347.17      390.65     20.41 o 
   2   0   6       62.71       62.08      6.78 o 
   3   0   6        3.72       14.42      4.78 o 
   4   0   6      106.66       80.50     11.48 o 
   5   0   6       29.69       31.02      7.00 o 
   6   0   6        0.40        3.99     15.04 o 
   7   0   6       23.16       13.11     15.65 o 
 -10   1   6       72.99       92.36     11.62 o 
  -9   1   6        4.11        4.19      4.17 o 
  -8   1   6       86.06      109.74     10.92 o 
  -7   1   6      406.70      387.08     11.76 o 
  -6   1   6       16.61       12.34      2.99 o 
  -5   1   6       20.49       20.20      3.03 o 
  -4   1   6      209.43      218.57      9.64 o 
  -3   1   6      463.70      410.79     12.63 o 
  -2   1   6        6.59       13.79      2.26 o 
  -1   1   6       39.78       35.89      2.84 o 
   0   1   6       51.25       42.34      4.48 o 
   1   1   6      277.73      302.07     10.20 o 
   2   1   6       85.71      108.22      6.81 o 
   3   1   6      161.53      168.83      7.42 o 
   4   1   6        0.12        1.99      2.34 o 
   5   1   6      128.60      138.01     11.10 o 
   6   1   6       31.61       -0.43     10.73 o 
   7   1   6       22.44       21.94     13.24 o 
 -10   2   6      610.56      648.68     37.90 o 
  -9   2   6       79.14       58.88      9.38 o 
  -8   2   6      187.25      172.34     14.54 o 
  -7   2   6       82.58       78.25      6.69 o 
  -6   2   6      491.34      498.81     14.25 o 
  -5   2   6        0.20        5.22      2.22 o 
  -4   2   6       10.57       11.56      2.49 o 
  -3   2   6      118.58      140.15      7.02 o 
  -2   2   6      399.86      416.21     10.31 o 
  -1   2   6      388.56      385.59     13.46 o 
   0   2   6       28.29       17.79      5.31 o 
   1   2   6       34.48       34.00      4.90 o 
   2   2   6       26.51       18.37      3.96 o 
   3   2   6      143.86      130.21      8.63 o 
   4   2   6      127.98      124.22     31.42 o 
   5   2   6        4.36        9.31      6.23 o 
   6   2   6       31.68       -0.49     11.57 o 
   7   2   6       34.02       56.22     24.47 o 
 -10   3   6       19.02       36.07      9.97 o 
  -9   3   6       68.04       81.72     14.10 o 
  -8   3   6       28.04       17.29      7.25 o 
  -7   3   6       24.03       26.36      4.47 o 
  -6   3   6      174.44      235.12      9.70 o 
  -5   3   6      115.42      104.35      7.99 o 
  -4   3   6       91.44       76.69      5.03 o 
  -3   3   6     1541.24     1538.36     31.15 o 
  -2   3   6        0.47        8.41      2.37 o 
  -1   3   6       13.61       10.40      4.89 o 
   0   3   6        8.61      111.32     12.14 o 
   1   3   6       28.94       31.53      5.91 o 
   2   3   6      129.49      134.11      8.45 o 
   3   3   6      171.20      290.17     14.54 o 
   4   3   6      526.27      555.10     28.68 o 
   5   3   6       41.92       33.29      8.28 o 
   6   3   6        9.03       27.51     17.42 o 
   7   3   6       38.94       20.06     16.69 o 
 -10   4   6        0.38        6.88      5.85 o 
  -9   4   6        5.83       19.45      7.95 o 
  -8   4   6       29.44       44.60     10.34 o 
  -7   4   6      137.36      126.86     21.22 o 
  -6   4   6       19.24       22.82      3.55 o 
  -5   4   6        4.79        2.50      2.02 o 
  -4   4   6      390.11      371.91     13.39 o 
  -3   4   6       20.30       31.18      3.88 o 
  -2   4   6      133.04      131.48      8.11 o 
  -1   4   6      144.11      136.76     10.91 o 
   0   4   6       64.36       72.96      9.69 o 
   1   4   6       13.64       11.45      4.04 o 
   2   4   6       24.51       34.22     10.06 o 
   3   4   6       31.15       39.71      6.56 o 
   4   4   6       79.70       61.52     10.97 o 
   5   4   6       14.36       34.50     10.21 o 
   6   4   6       40.69       40.05     22.57 o 
   7   4   6        5.56       -8.49     13.88 o 
 -10   5   6        6.49       -4.67      6.03 o 
  -9   5   6        8.48       13.40     10.32 o 
  -8   5   6      387.98      353.72     37.64 o 
  -7   5   6       84.62       77.44      8.42 o 
  -6   5   6     1291.68     1273.12     36.74 o 
  -5   5   6       25.81       35.20      4.26 o 
  -4   5   6      278.74      261.44     10.84 o 
  -3   5   6      168.58      159.31      8.43 o 
  -2   5   6      300.12      338.83     10.97 o 
  -1   5   6       85.28       85.34      8.98 o 
   0   5   6      759.70      770.35     30.27 o 
   1   5   6      175.85      159.09     18.65 o 
   2   5   6     1345.59     1261.43     30.50 o 
   3   5   6       33.60       25.98      5.46 o 
   4   5   6       59.44       74.26     11.99 o 
   5   5   6        1.28       -5.78     15.16 o 
   6   5   6       12.24       -6.37     12.00 o 
   7   5   6       14.34      -21.74     17.81 o 
 -10   6   6       29.92       33.38     10.40 o 
  -9   6   6      218.08      193.43     21.02 o 
  -8   6   6       85.09       69.49     10.03 o 
  -7   6   6       86.31       72.75      9.83 o 
  -6   6   6        2.76      138.39     12.94 o 
  -5   6   6       11.10        7.53      2.59 o 
  -4   6   6      174.52      182.48     18.62 o 
  -3   6   6      204.05      329.96     16.43 o 
  -2   6   6       82.00       75.57      4.96 o 
  -1   6   6        0.64       -0.28      3.71 o 
   0   6   6     1187.73     1275.87     48.40 o 
   1   6   6        0.22        4.22      4.23 o 
   2   6   6     1159.48     1131.09     30.32 o 
   3   6   6      731.72      744.43     31.26 o 
   4   6   6       71.90       57.04     11.06 o 
   5   6   6      160.42      138.32     17.40 o 
   6   6   6        8.80       13.92      6.81 o 
   7   6   6       27.99       43.19     23.42 o 
 -10   7   6        0.23        8.64      6.40 o 
  -9   7   6        0.02       -9.09      7.07 o 
  -8   7   6      512.89      511.94     26.01 o 
  -7   7   6       22.64       16.56      6.80 o 
  -6   7   6        1.93        0.61      3.61 o 
  -5   7   6      119.14      113.31      8.77 o 
  -4   7   6      972.02      963.35     24.17 o 
  -3   7   6     1885.45     1958.51     35.64 o 
  -2   7   6       63.67       65.99      4.81 o 
  -1   7   6       75.18       69.91      9.97 o 
   0   7   6       76.95       98.20     13.94 o 
   1   7   6      441.05      427.68     23.99 o 
   2   7   6      250.79      243.16     24.91 o 
   3   7   6      403.67      384.42     19.26 o 
   4   7   6       43.07       40.29      9.71 o 
   5   7   6        0.41       -7.57      5.99 o 
   6   7   6        9.92        2.42     10.45 o 
   7   7   6        0.59        8.40     13.77 o 
 -10   8   6       19.76       15.03      7.89 o 
  -9   8   6       89.94      120.94     17.48 o 
  -8   8   6      253.34      243.43     27.00 o 
  -7   8   6      308.45      302.61     20.27 o 
  -6   8   6        5.91        8.64      4.38 o 
  -5   8   6        1.77       13.79      2.93 o 
  -4   8   6      766.21      780.82     24.76 o 
  -3   8   6        2.94        0.97      3.34 o 
  -2   8   6      168.64      144.42      6.73 o 
  -1   8   6        4.61        5.01      2.50 o 
   0   8   6      183.28      165.55     18.12 o 
   1   8   6       15.43        5.54      8.23 o 
   2   8   6       51.35       50.67     13.31 o 
   3   8   6      106.40       97.60      9.47 o 
   4   8   6        0.72        9.19      5.74 o 
   5   8   6        0.08       -3.10      5.87 o 
   6   8   6       82.37      100.88     20.57 o 
 -10   9   6       15.53       13.38      7.61 o 
  -9   9   6        7.47       -1.93      7.37 o 
  -8   9   6      186.87      221.11     34.36 o 
  -7   9   6      229.65      257.94     19.22 o 
  -6   9   6       65.41      104.22     12.02 o 
  -5   9   6        6.88        2.86      2.58 o 
  -4   9   6       54.00       67.18      9.16 o 
  -3   9   6      104.74      231.83     22.20 o 
  -2   9   6      115.76       99.80     14.19 o 
  -1   9   6        0.14       -0.64      1.50 o 
   0   9   6       27.78       33.51      9.45 o 
   1   9   6      111.49       91.17     13.87 o 
   2   9   6       40.82       37.45      9.47 o 
   3   9   6      332.53      415.11     29.69 o 
   4   9   6       14.26       14.27      6.85 o 
   5   9   6        8.91       -1.68     11.93 o 
   6   9   6      205.16      178.18     21.98 o 
 -10  10   6       63.61       62.50     20.60 o 
  -9  10   6        0.75        2.15      7.54 o 
  -8  10   6        2.47        6.35      5.92 o 
  -7  10   6      264.54      250.26     22.97 o 
  -6  10   6       92.38       76.56     12.50 o 
  -5  10   6        2.77       10.62      4.55 o 
  -4  10   6      151.83      128.31     10.22 o 
  -3  10   6      203.71      178.24     13.57 o 
  -2  10   6       37.40       33.48      5.77 o 
  -1  10   6       68.77       53.35      6.29 o 
   0  10   6       34.60       35.27     10.02 o 
   1  10   6       13.04       13.52      7.25 o 
   2  10   6       52.02       45.54     10.50 o 
   3  10   6        0.30        0.56     20.19 o 
   4  10   6       16.69       16.47      4.87 o 
   5  10   6        3.20       23.29     13.88 o 
   6  10   6        1.93       22.27     10.56 o 
 -10  11   6       35.54       72.84     23.24 o 
  -9  11   6        3.62       28.59     15.26 o 
  -8  11   6       36.70       27.23      9.14 o 
  -7  11   6      180.90      179.33     30.92 o 
  -6  11   6        0.84        5.17      5.89 o 
  -5  11   6      437.34      447.60     20.63 o 
  -4  11   6      159.56      194.27     12.92 o 
  -3  11   6        0.00        2.69      4.09 o 
  -2  11   6       12.63       11.92      7.22 o 
  -1  11   6        3.16        3.80      2.66 o 
   0  11   6       38.20       51.00      6.21 o 
   1  11   6      141.83      117.01     16.23 o 
   2  11   6        0.65       -6.48     12.70 o 
   3  11   6      188.44      168.65     19.53 o 
   4  11   6        2.10        5.21      5.33 o 
   5  11   6       22.81       13.31     15.13 o 
   6  11   6        1.60        1.33     18.84 o 
 -10  12   6        1.37       14.70     11.67 o 
  -9  12   6       76.78       97.46     24.01 o 
  -8  12   6      174.04      171.38     21.18 o 
  -7  12   6      240.25      211.55     22.26 o 
  -6  12   6       14.99        7.95      3.16 o 
  -5  12   6     1216.38     1174.20     34.42 o 
  -4  12   6        0.06        2.39      4.03 o 
  -3  12   6       95.57      136.83     10.99 o 
  -2  12   6        0.00        6.16      3.58 o 
  -1  12   6      174.22      158.55     12.68 o 
   0  12   6       76.69       94.60     10.43 o 
   1  12   6       14.05        9.18      9.72 o 
   2  12   6      278.44      302.49     25.94 o 
   3  12   6       57.28       53.20     11.87 o 
   4  12   6       84.98       94.20     15.31 o 
   5  12   6        0.93        4.95     11.87 o 
   6  12   6        8.11        6.64     14.94 o 
  -9  13   6        4.82       10.46      9.90 o 
  -8  13   6        0.12       -0.15     10.72 o 
  -7  13   6       69.72       60.29     12.99 o 
  -6  13   6       20.85       27.96      8.83 o 
  -5  13   6     1374.26     1465.65     55.27 o 
  -4  13   6      286.04      256.71     15.63 o 
  -3  13   6       22.86       45.51      7.02 o 
  -2  13   6       87.29       98.43      9.34 o 
  -1  13   6      306.43      321.25     19.26 o 
   0  13   6       38.98       25.56     10.52 o 
   1  13   6       39.40       43.47      5.36 o 
   2  13   6       43.87       29.54     18.94 o 
   3  13   6      985.57      957.01     46.18 o 
   4  13   6        9.69       -1.53      9.41 o 
   5  13   6       14.34        4.78     12.10 o 
   6  13   6       23.72       17.93     18.73 o 
  -9  14   6        9.88       20.61     14.13 o 
  -8  14   6        5.18        4.76      6.77 o 
  -7  14   6       54.75       47.76     11.70 o 
  -6  14   6      321.57      309.99     26.63 o 
  -5  14   6        0.00        0.54      4.14 o 
  -4  14   6        4.07       -1.97      5.48 o 
  -3  14   6       32.95       29.20      5.75 o 
  -2  14   6       23.46       31.23      6.73 o 
  -1  14   6       17.95       38.03      9.49 o 
   0  14   6      754.49      798.78     70.11 o 
   1  14   6       65.78       59.38     20.97 o 
   2  14   6      126.63       97.22     16.97 o 
   3  14   6      595.23      660.48     38.91 o 
   4  14   6       37.42       53.17     15.20 o 
   5  14   6       80.26      125.21     19.49 o 
  -9  15   6       13.80       68.51     20.64 o 
  -8  15   6        1.12       11.13      9.37 o 
  -7  15   6        0.13        3.13      7.16 o 
  -6  15   6       78.62       73.34     13.95 o 
  -5  15   6      113.45      109.64     14.38 o 
  -4  15   6       45.85       55.94      7.64 o 
  -3  15   6      429.50      478.54     16.95 o 
  -2  15   6      364.24      370.51     21.49 o 
  -1  15   6      437.01      433.97     51.59 o 
   0  15   6      334.45      398.57     50.56 o 
   1  15   6        2.24       15.42     12.64 o 
   2  15   6      367.18      372.22     30.12 o 
   3  15   6       57.47       70.38     13.98 o 
   4  15   6       27.08       25.16     12.77 o 
   5  15   6        2.39       90.41    160.66 o 
  -9  16   6       30.76       38.18     14.13 o 
  -8  16   6       16.86       16.81      9.93 o 
  -7  16   6       27.34       17.28     15.15 o 
  -6  16   6       82.85       80.07     12.92 o 
  -5  16   6       10.58       17.39      6.49 o 
  -4  16   6      546.83      536.07     24.48 o 
  -3  16   6        6.20       13.57      5.46 o 
  -2  16   6       69.36       81.83     10.88 o 
  -1  16   6       38.53      102.89     26.34 o 
   0  16   6      184.08      149.08     31.98 o 
   1  16   6      350.82      351.03     49.42 o 
   2  16   6       24.47       36.68     11.57 o 
   3  16   6       12.12        7.61      6.38 o 
   4  16   6      117.15      148.20     34.87 o 
   5  16   6        7.33        4.95     25.11 o 
  -8  17   6        0.76        8.74     17.81 o 
  -7  17   6       36.71       32.57     11.25 o 
  -6  17   6        6.57        0.61      4.60 o 
  -5  17   6       15.77       21.68      7.56 o 
  -4  17   6      167.63      178.05     17.38 o 
  -3  17   6      201.03      191.16     18.16 o 
  -2  17   6       23.40       10.66      7.97 o 
  -1  17   6       44.62       65.23     22.69 o 
   0  17   6       42.45       41.21     19.74 o 
   1  17   6       15.32       -5.37     10.82 o 
   2  17   6       10.55      -11.90     11.82 o 
   3  17   6        0.57        0.83      8.20 o 
   4  17   6      345.71      318.79     52.77 o 
  -8  18   6       18.92       34.16     12.17 o 
  -7  18   6       16.82       17.68     12.05 o 
  -6  18   6      273.50      241.69     22.38 o 
  -5  18   6       64.62       84.97     13.01 o 
  -4  18   6       16.88       19.59     14.99 o 
  -3  18   6       20.01       11.63      7.83 o 
  -2  18   6       48.12       43.35     20.74 o 
  -1  18   6       35.45       76.94     24.13 o 
   0  18   6      145.17      171.66     35.28 o 
   1  18   6       21.24       36.03     19.69 o 
   2  18   6       19.87       21.57     16.41 o 
   3  18   6      318.11      384.99     31.85 o 
   4  18   6        9.89       -6.54     15.46 o 
  -8  19   6       61.08       46.22     13.75 o 
  -7  19   6       66.62      107.55     16.14 o 
  -6  19   6      103.32      135.85     17.54 o 
  -5  19   6       93.80       87.06     13.03 o 
  -4  19   6       66.62       71.54     13.18 o 
  -3  19   6      255.05      254.21     20.99 o 
  -2  19   6        4.24        8.71     12.00 o 
  -1  19   6       30.77       44.08     21.34 o 
   0  19   6       42.00       27.11     16.07 o 
   1  19   6       21.64        0.17      9.62 o 
   2  19   6       57.56       20.55     15.95 o 
   3  19   6      152.27      144.22     20.27 o 
   4  19   6       25.52       38.07     20.26 o 
  -7  20   6      100.13      106.12     19.18 o 
  -6  20   6       23.15       30.95      9.70 o 
  -5  20   6       10.26       10.16      5.86 o 
  -4  20   6        4.05        1.25     10.81 o 
  -3  20   6        9.16        7.04      4.99 o 
  -2  20   6       11.05        3.58     19.48 o 
  -1  20   6        6.39      -14.08     13.03 o 
   0  20   6       33.60       82.71     27.61 o 
   1  20   6        0.97      -12.30     16.62 o 
   2  20   6       39.47       37.59     20.43 o 
   3  20   6        0.53       -9.66     13.90 o 
  -7  21   6       67.00       83.81     17.62 o 
  -6  21   6       28.21        9.14      6.98 o 
  -5  21   6        0.07        5.49     11.92 o 
  -4  21   6       32.48        8.82      5.46 o 
  -3  21   6        6.32       22.71      8.33 o 
  -2  21   6        2.78       10.67     18.80 o 
  -1  21   6       19.20       23.27     16.28 o 
   0  21   6       24.75       28.99     21.34 o 
   1  21   6       60.05       44.35     21.97 o 
   2  21   6       20.12       42.12     20.33 o 
   3  21   6       54.33       73.96     27.02 o 
  -6  22   6        0.30       -6.03     12.00 o 
  -5  22   6       27.63       14.05      9.92 o 
  -4  22   6       44.71       42.69      9.95 o 
  -3  22   6      100.22       95.87     27.72 o 
  -2  22   6       14.27       43.64     21.61 o 
  -1  22   6        0.66      -25.41     16.94 o 
   0  22   6        0.85      -21.80     15.44 o 
   1  22   6       36.92       60.20     23.17 o 
   2  22   6       37.07       45.09     23.94 o 
  -5  23   6      107.53      131.59     26.08 o 
  -4  23   6       39.64       65.68     12.32 o 
  -3  23   6      403.85      489.28     64.21 o 
  -2  23   6       22.86      147.92     36.15 o 
  -1  23   6        0.90       -6.97     12.17 o 
   0  23   6       75.04      100.52     30.05 o 
  -4  24   6        0.68        9.41      8.74 o 
 -10   1   7       42.48       24.69     13.79 o 
  -9   1   7        2.48        8.03      5.06 o 
  -8   1   7       62.98       61.13      9.41 o 
  -7   1   7      327.03      360.98     14.06 o 
  -6   1   7      102.44      102.72     12.20 o 
  -5   1   7      341.36      312.69     12.56 o 
  -4   1   7        0.79       -0.33      2.30 o 
  -3   1   7      361.82      344.21     10.77 o 
  -2   1   7        4.91        5.81      1.84 o 
  -1   1   7      157.14      165.48      9.55 o 
   0   1   7       88.59       75.35      7.49 o 
   1   1   7        1.27        0.13      6.97 o 
   2   1   7        3.24        9.27      3.56 o 
   3   1   7        6.61        5.57      2.75 o 
   4   1   7        6.23       25.08     12.75 o 
   5   1   7       26.88       15.45     10.98 o 
   6   1   7       28.55       27.16     14.25 o 
 -10   2   7        2.05       11.36      7.25 o 
  -9   2   7       23.03        9.25      9.14 o 
  -8   2   7        2.76       -0.01      3.46 o 
  -7   2   7      108.34       92.95      7.16 o 
  -6   2   7        1.49       -0.56      2.82 o 
  -5   2   7       33.44       41.62      4.91 o 
  -4   2   7        0.13       -1.45      2.69 o 
  -3   2   7      280.44      267.81     10.18 o 
  -2   2   7       20.82       28.01      3.19 o 
  -1   2   7      164.79      138.27      9.53 o 
   0   2   7       85.19       86.42      7.28 o 
   1   2   7      126.36      137.79      9.75 o 
   2   2   7       58.73       68.75      6.35 o 
   3   2   7        9.97       10.36      4.70 o 
   4   2   7        1.06       -7.84     14.39 o 
   5   2   7       41.71       62.14     24.61 o 
   6   2   7       27.27       31.29     27.68 o 
 -10   3   7       20.04        9.93      7.20 o 
  -9   3   7        4.77       -3.00     14.71 o 
  -8   3   7        3.24        7.60      6.11 o 
  -7   3   7       11.60       13.53      3.27 o 
  -6   3   7      115.39      105.73      8.11 o 
  -5   3   7       17.57       19.25      3.22 o 
  -4   3   7        7.36        6.70      2.74 o 
  -3   3   7       98.74       92.16      6.56 o 
  -2   3   7       22.23       28.71      4.03 o 
  -1   3   7       27.67       29.66      5.43 o 
   0   3   7      127.15      140.20     17.87 o 
   1   3   7       77.65       98.81     12.16 o 
   2   3   7      120.28      124.25     10.90 o 
   3   3   7       89.62      108.44     12.68 o 
   4   3   7       97.85      131.70     33.12 o 
   5   3   7       14.96       16.85     14.54 o 
   6   3   7       24.12       17.41     17.06 o 
 -10   4   7       10.48       10.81      7.07 o 
  -9   4   7      106.94       94.52     16.84 o 
  -8   4   7        0.02        4.43      4.45 o 
  -7   4   7        3.46        2.97      5.51 o 
  -6   4   7       74.27       57.47      6.79 o 
  -5   4   7      195.96      196.85      9.90 o 
  -4   4   7       15.56       16.02      3.65 o 
  -3   4   7       16.67       14.15      3.70 o 
  -2   4   7       30.47       23.90      3.62 o 
  -1   4   7       82.06       70.33     13.09 o 
   0   4   7       36.54       44.19     11.56 o 
   1   4   7      837.17      852.46     34.77 o 
   2   4   7      505.98      528.16     20.13 o 
   3   4   7       73.78       78.95     11.85 o 
   4   4   7      151.64      144.94     35.94 o 
   5   4   7        0.72      -24.51     17.19 o 
   6   4   7       18.16      -20.96     18.90 o 
 -10   5   7       53.62       43.61     22.67 o 
  -9   5   7       12.55        9.93      7.22 o 
  -8   5   7      147.83      109.64     12.26 o 
  -7   5   7        6.72       -3.99      4.57 o 
  -6   5   7       10.72       13.63      4.77 o 
  -5   5   7       51.47       59.87      6.35 o 
  -4   5   7      329.04      302.89     13.55 o 
  -3   5   7       17.84       24.37      4.71 o 
  -2   5   7       89.72       97.24      7.37 o 
  -1   5   7       89.91      106.39     15.59 o 
   0   5   7       39.56       43.75     10.85 o 
   1   5   7      318.87      343.82     22.72 o 
   2   5   7      323.99      363.30     50.11 o 
   3   5   7      283.46      257.00     20.31 o 
   4   5   7        3.72       -6.00     14.44 o 
   5   5   7       29.56       91.89     31.22 o 
   6   5   7        0.01       12.94     18.71 o 
 -10   6   7        8.81       10.92      6.49 o 
  -9   6   7       12.52       13.37      7.90 o 
  -8   6   7      203.90      199.96     16.65 o 
  -7   6   7        3.84        5.84      4.29 o 
  -6   6   7      304.92      277.18     12.86 o 
  -5   6   7       32.05       43.08      5.66 o 
  -4   6   7      692.09      675.80     18.03 o 
  -3   6   7      168.57      174.06      9.93 o 
  -2   6   7      193.52      209.45     12.13 o 
  -1   6   7        2.05        1.65      7.17 o 
   0   6   7      965.29      987.37     46.81 o 
   1   6   7      172.58      179.23     20.56 o 
   2   6   7      211.58      221.78     34.36 o 
   3   6   7       27.43       27.02      7.02 o 
   4   6   7       91.06      112.74     14.61 o 
   5   6   7       47.59       81.73     31.12 o 
   6   6   7        5.09      -14.11     14.32 o 
 -10   7   7       95.24       82.42     15.28 o 
  -9   7   7       11.41       14.03      8.34 o 
  -8   7   7      109.80      114.21     13.33 o 
  -7   7   7       40.78      164.51     13.41 o 
  -6   7   7       12.64       12.46      2.92 o 
  -5   7   7      270.30      277.04     13.86 o 
  -4   7   7     1074.31     1130.46     24.96 o 
  -3   7   7       18.04       14.02      3.24 o 
  -2   7   7       42.50       47.90      9.03 o 
  -1   7   7       50.64       35.28     11.65 o 
   0   7   7        0.15       26.89     14.21 o 
   1   7   7      323.23      345.00     28.53 o 
   2   7   7      140.86      114.93     16.77 o 
   3   7   7       80.37       77.41     23.96 o 
   4   7   7       96.27       97.26     14.14 o 
   5   7   7        6.92       15.72     16.43 o 
   6   7   7       69.81       69.50     27.52 o 
 -10   8   7        9.78       31.24     10.55 o 
  -9   8   7       23.00       27.85      9.68 o 
  -8   8   7        9.20        3.88      6.84 o 
  -7   8   7       72.12       85.27     11.23 o 
  -6   8   7      794.41      783.56     23.19 o 
  -5   8   7      234.73      241.70     14.28 o 
  -4   8   7       73.17       70.84      8.34 o 
  -3   8   7       69.11       72.59      7.06 o 
  -2   8   7        7.63        6.79      2.33 o 
  -1   8   7       75.57       82.38     14.19 o 
   0   8   7        0.56        4.75      7.70 o 
   1   8   7      340.02      355.19     28.79 o 
   2   8   7      115.51       94.63     16.14 o 
   3   8   7       11.77        9.55      8.28 o 
   4   8   7        2.50       -3.50     14.00 o 
   5   8   7      145.36      127.08     34.97 o 
 -10   9   7       77.71       70.95     15.88 o 
  -9   9   7       11.72       12.32      7.61 o 
  -8   9   7       14.11        0.47     10.22 o 
  -7   9   7        1.86        0.80      5.03 o 
  -6   9   7        8.73        7.05      3.82 o 
  -5   9   7      117.94      118.07     11.56 o 
  -4   9   7      315.22      263.89     15.58 o 
  -3   9   7       47.40       55.39      8.74 o 
  -2   9   7       62.78       53.35      7.66 o 
  -1   9   7       71.11       74.55     13.78 o 
   0   9   7        0.00       -2.39      5.86 o 
   1   9   7        5.63        5.70      5.59 o 
   2   9   7       49.85       48.07     11.76 o 
   3   9   7      191.57      176.84     21.13 o 
   4   9   7      200.99      212.80     21.95 o 
   5   9   7        0.58       22.02     17.56 o 
 -10  10   7      184.04      203.72     24.89 o 
  -9  10   7        4.64      -11.83      7.89 o 
  -8  10   7      111.52      146.78     19.28 o 
  -7  10   7       70.22       62.49     13.12 o 
  -6  10   7      414.27      458.26     19.91 o 
  -5  10   7     1692.54     1830.51     37.03 o 
  -4  10   7       71.26       67.37      9.63 o 
  -3  10   7       12.64       17.52      4.42 o 
  -2  10   7       23.36       30.12      4.83 o 
  -1  10   7       32.28       26.42      8.71 o 
   0  10   7       94.60      106.32     16.76 o 
   1  10   7       39.55       24.58      9.31 o 
   2  10   7        1.58        2.86     12.53 o 
   3  10   7       36.26       26.39     10.94 o 
   4  10   7        0.08       12.30      6.66 o 
   5  10   7       36.19       40.42     23.79 o 
  -9  11   7        4.10        8.52     11.07 o 
  -8  11   7       58.21       57.71     13.43 o 
  -7  11   7        2.01        1.70      7.28 o 
  -6  11   7       96.35       73.35     12.07 o 
  -5  11   7      794.67      847.94     28.28 o 
  -4  11   7       31.31       49.28      8.14 o 
  -3  11   7       91.91       80.12      9.52 o 
  -2  11   7       18.79       19.24      4.17 o 
  -1  11   7      334.22      316.02     27.89 o 
   0  11   7        3.79       18.73      8.89 o 
   1  11   7       35.19       37.22     15.95 o 
   2  11   7        0.31        1.81     11.79 o 
   3  11   7        1.53       -4.02      5.94 o 
   4  11   7       49.38       53.23     12.30 o 
   5  11   7       36.88       69.39     28.63 o 
  -9  12   7        0.65        1.12      5.35 o 
  -8  12   7       15.50       23.43     12.39 o 
  -7  12   7       53.38       48.28     13.26 o 
  -6  12   7       25.47       30.09      8.37 o 
  -5  12   7      618.74      689.96     31.92 o 
  -4  12   7       19.94       13.78      4.74 o 
  -3  12   7       87.06       79.17      9.76 o 
  -2  12   7       81.43       81.33      9.77 o 
  -1  12   7      258.77      240.40     29.12 o 
   0  12   7        6.39       -3.22      6.28 o 
   1  12   7       16.52       13.40      7.36 o 
   2  12   7      181.82      193.03     22.83 o 
   3  12   7       84.21       80.07     23.51 o 
   4  12   7        0.03        2.10     14.98 o 
   5  12   7      183.87      260.15     49.74 o 
  -9  13   7       21.52       33.61     17.89 o 
  -8  13   7      191.65      224.31     25.43 o 
  -7  13   7        2.09      -11.51      7.67 o 
  -6  13   7      185.41      192.37     21.29 o 
  -5  13   7      335.87      380.75     24.20 o 
  -4  13   7      547.89      528.38     22.95 o 
  -3  13   7       26.16       24.77      5.63 o 
  -2  13   7       25.74       17.54      4.87 o 
  -1  13   7      459.40      373.09     15.75 o 
   0  13   7        2.62        1.10      6.66 o 
   1  13   7       16.42        9.33      5.98 o 
   2  13   7       75.19       94.88     16.72 o 
   3  13   7      669.50      699.93     43.12 o 
   4  13   7        9.32       12.37     13.82 o 
  -9  14   7        9.59       -0.34     17.34 o 
  -8  14   7      221.56      258.19     27.29 o 
  -7  14   7       95.10       55.99     12.20 o 
  -6  14   7       85.57       75.57     12.10 o 
  -5  14   7        8.03       11.51      5.27 o 
  -4  14   7       28.87       41.08      8.79 o 
  -3  14   7       13.67       15.33      5.34 o 
  -2  14   7       10.28       13.96      5.13 o 
  -1  14   7      306.79      308.60     26.79 o 
   0  14   7       89.14       82.12     23.71 o 
   1  14   7       51.32       56.54     13.30 o 
   2  14   7       66.14       66.93     13.98 o 
   3  14   7      124.98      137.37     23.09 o 
   4  14   7       33.12       22.74     18.39 o 
  -8  15   7        0.87       -7.19     18.76 o 
  -7  15   7        5.18       10.41      6.78 o 
  -6  15   7       11.39       10.41      6.06 o 
  -5  15   7       21.24       18.08      8.65 o 
  -4  15   7        6.38        4.83      4.96 o 
  -3  15   7        0.00       -0.36      6.85 o 
  -2  15   7       51.64       41.29     17.77 o 
  -1  15   7       61.90       84.54     24.84 o 
   0  15   7       68.40       66.62     14.25 o 
   1  15   7        6.97        0.74      6.10 o 
   2  15   7       10.57        1.69      5.99 o 
   3  15   7       16.22       30.52     10.75 o 
   4  15   7       25.65       -5.88     13.54 o 
  -8  16   7        1.01       -3.83      9.13 o 
  -7  16   7        4.17      -13.63      9.09 o 
  -6  16   7       27.19       38.29      9.39 o 
  -5  16   7        3.97        0.97      6.54 o 
  -4  16   7        0.44        2.80      5.77 o 
  -3  16   7       38.16       33.02      7.13 o 
  -2  16   7       29.94       25.95      7.10 o 
  -1  16   7      181.76      179.11     35.81 o 
   0  16   7        2.16        2.50     10.45 o 
   1  16   7        0.04        6.99     21.47 o 
   2  16   7        4.74        3.81      6.85 o 
   3  16   7       19.18       13.24      8.06 o 
  -8  17   7        8.24        0.29      8.34 o 
  -7  17   7       59.49       66.71     13.38 o 
  -6  17   7        9.54        6.39      6.74 o 
  -5  17   7       45.65       58.75     11.14 o 
  -4  17   7        1.76        4.10      4.43 o 
  -3  17   7        6.04        0.88      3.89 o 
  -2  17   7        0.91       -4.47      4.32 o 
  -1  17   7        2.19       -0.77     11.30 o 
   0  17   7       42.81       72.51     25.47 o 
   1  17   7       13.08       10.21      9.62 o 
   2  17   7       59.17       55.21     13.73 o 
   3  17   7       90.23       98.66     31.18 o 
  -7  18   7       31.49       37.35      9.90 o 
  -6  18   7       37.28       67.78     12.51 o 
  -5  18   7        0.08        2.22      5.41 o 
  -4  18   7        0.06        8.18      8.42 o 
  -3  18   7       26.25       20.07      9.58 o 
  -2  18   7       25.82       16.93     11.47 o 
  -1  18   7       44.94       46.69     20.67 o 
   0  18   7        1.91       17.32     14.31 o 
   1  18   7       12.12      -12.92      8.61 o 
   2  18   7        1.50        0.23      9.96 o 
  -7  19   7       19.72       27.78     10.83 o 
  -6  19   7       25.40       -0.14      5.99 o 
  -5  19   7        2.82       16.28      6.31 o 
  -4  19   7        4.44       15.20      7.64 o 
  -3  19   7       16.52       23.80     11.00 o 
  -2  19   7        1.50       -7.92     16.94 o 
  -1  19   7        0.15       -3.81     12.84 o 
   0  19   7       68.67       71.75     26.35 o 
   1  19   7       37.21       21.59     11.81 o 
   2  19   7        1.21      -18.74     12.50 o 
  -6  20   7       14.97       -3.34      6.24 o 
  -5  20   7       24.27       44.44     10.25 o 
  -4  20   7       51.76       74.55     12.56 o 
  -3  20   7        7.70        5.39      9.43 o 
  -2  20   7       13.54       -7.48     13.59 o 
  -1  20   7        4.36       -4.15     12.00 o 
   0  20   7        3.88        0.83     10.64 o 
   1  20   7       19.44       19.81     18.49 o 
   2  20   7        2.54      -24.04     16.03 o 
  -6  21   7       29.03       43.95     12.83 o 
  -5  21   7        1.62        7.97      6.81 o 
  -4  21   7        6.50       26.89     12.23 o 
  -3  21   7       30.89       36.17     20.72 o 
  -2  21   7        0.04        5.95     14.11 o 
  -1  21   7       27.68       68.21     25.94 o 
   0  21   7      124.15      124.10     34.67 o 
  -3  22   7       22.39       32.01     21.04 o 
  -2  22   7        0.28       29.60     17.26 o 
 -10   0   8        4.17      -18.17     12.11 o 
  -9   0   8        1.43       -0.72      8.64 o 
  -8   0   8        0.03        6.73      7.63 o 
  -7   0   8       24.40       26.20     12.55 o 
  -6   0   8      166.67      177.06     18.51 o 
  -5   0   8      188.48      164.05     13.97 o 
  -4   0   8       45.63       44.76      9.24 o 
  -3   0   8       68.92       67.07      7.40 o 
  -2   0   8      656.81      637.41     19.12 o 
  -1   0   8       10.16       20.92     13.51 o 
   0   0   8        0.49       15.21     10.39 o 
   1   0   8       31.32       39.52     18.46 o 
   2   0   8       20.07       10.62     11.22 o 
   3   0   8       62.20       65.81     25.24 o 
   4   0   8       22.79       24.36     19.07 o 
 -10   1   8        3.19        1.94      7.74 o 
  -9   1   8        8.30       20.22      8.31 o 
  -8   1   8       13.51        4.99      7.10 o 
  -7   1   8      372.87      345.96     17.18 o 
  -6   1   8       47.52       43.24      7.07 o 
  -5   1   8      112.93       92.90      7.30 o 
  -4   1   8        3.41        5.26      2.46 o 
  -3   1   8      424.74      468.24     12.97 o 
  -2   1   8      134.84      150.22      8.34 o 
  -1   1   8      320.26      304.85     15.71 o 
   0   1   8        6.49       -7.90      8.58 o 
   1   1   8      137.97      150.65     23.82 o 
   2   1   8       59.57       55.99     15.19 o 
   3   1   8        8.27       -2.58     18.08 o 
   4   1   8        0.04       -6.46     14.35 o 
 -10   2   8        0.01       22.23     12.92 o 
  -9   2   8       88.53       94.79     15.69 o 
  -8   2   8       24.30       12.42     13.41 o 
  -7   2   8      175.71      181.77     12.46 o 
  -6   2   8      304.08      344.05     17.94 o 
  -5   2   8       16.38       11.62      3.13 o 
  -4   2   8        0.95       -1.56      2.61 o 
  -3   2   8      300.11      282.54     10.63 o 
  -2   2   8       17.53       19.58      3.89 o 
  -1   2   8        0.90        6.16      5.87 o 
   0   2   8      141.98      136.02      8.62 o 
   1   2   8        8.89       18.20      8.83 o 
   2   2   8       50.34       59.81     17.68 o 
   3   2   8       29.19       19.88     10.03 o 
   4   2   8        2.96       -2.64     12.82 o 
 -10   3   8       15.93       17.92      8.80 o 
  -9   3   8        3.62        1.99      6.38 o 
  -8   3   8      170.22      141.83     18.73 o 
  -7   3   8      141.42      136.99     13.94 o 
  -6   3   8      156.94      134.83     12.95 o 
  -5   3   8       11.39       17.26      3.88 o 
  -4   3   8      292.64      291.73     12.64 o 
  -3   3   8       12.25       15.05      3.93 o 
  -2   3   8      540.14      554.83     19.53 o 
  -1   3   8       69.14       67.50      7.45 o 
   0   3   8      168.96      173.09     11.05 o 
   1   3   8       41.15       42.79      6.87 o 
   2   3   8       22.90       40.75     22.79 o 
   3   3   8        8.82        4.48     11.29 o 
   4   3   8       47.01       59.75     25.01 o 
 -10   4   8        0.22        0.04      6.98 o 
  -9   4   8       48.22       17.00     15.20 o 
  -8   4   8        0.39       28.95      9.97 o 
  -7   4   8       28.19       28.45      6.59 o 
  -6   4   8        0.69        1.18      3.95 o 
  -5   4   8       38.22       43.60      8.28 o 
  -4   4   8       34.23       53.55      6.92 o 
  -3   4   8      136.37      151.78      9.51 o 
  -2   4   8      963.91      957.72     26.53 o 
  -1   4   8      128.62      149.37     11.52 o 
   0   4   8      433.70      438.24     33.67 o 
   1   4   8      590.29      615.11     66.70 o 
   2   4   8      105.53       97.79     30.29 o 
   3   4   8        0.19       -6.21     13.39 o 
   4   4   8      152.48      189.71     43.05 o 
 -10   5   8       35.14       35.30     10.31 o 
  -9   5   8       15.33       12.04     12.06 o 
  -8   5   8       22.97        5.61      6.18 o 
  -7   5   8       37.62       37.80      8.26 o 
  -6   5   8       10.07       10.12      3.77 o 
  -5   5   8      204.90      216.65     14.18 o 
  -4   5   8       22.24       13.04      3.89 o 
  -3   5   8       57.51       54.72      5.81 o 
  -2   5   8       43.41       48.78      6.52 o 
  -1   5   8       24.59       35.00      6.48 o 
   0   5   8      102.44      116.87     18.00 o 
   1   5   8      114.48      121.91     17.99 o 
   2   5   8       27.55       56.45     25.75 o 
   3   5   8        8.28       32.10     19.48 o 
   4   5   8       77.13       90.65     31.28 o 
 -10   6   8       20.58        8.83      7.14 o 
  -9   6   8       21.36       37.60     10.97 o 
  -8   6   8       44.30       49.92      9.32 o 
  -7   6   8       26.73       22.09      6.24 o 
  -6   6   8       29.26       40.26     10.83 o 
  -5   6   8        2.22        2.26      4.37 o 
  -4   6   8        4.53        0.91      3.51 o 
  -3   6   8        1.62        2.02      2.59 o 
  -2   6   8      137.01      146.56     12.04 o 
  -1   6   8       69.94       55.93     13.18 o 
   0   6   8       95.83      110.28     17.70 o 
   1   6   8      155.23      158.71     24.44 o 
   2   6   8       52.38       63.85     23.17 o 
   3   6   8      290.06      254.58     46.05 o 
   4   6   8        0.21        3.12     11.48 o 
 -10   7   8       56.06       38.19     12.28 o 
  -9   7   8        3.26        7.87      6.62 o 
  -8   7   8       41.01       24.57      7.29 o 
  -7   7   8       95.45       73.53     11.16 o 
  -6   7   8       30.62       25.38      5.75 o 
  -5   7   8        6.44        3.83      3.42 o 
  -4   7   8       15.78       19.39      4.59 o 
  -3   7   8       15.93        4.80      2.85 o 
  -2   7   8       14.10       12.14      4.66 o 
  -1   7   8        1.97        0.79      6.27 o 
   0   7   8      114.00      117.34     18.27 o 
   1   7   8      267.33      315.40     29.27 o 
   2   7   8      244.18      242.19     26.23 o 
   3   7   8       19.66       14.86     17.09 o 
   4   7   8      165.29      184.94     43.51 o 
  -9   8   8       79.41      102.93     17.55 o 
  -8   8   8       85.93      125.40     21.79 o 
  -7   8   8       33.40       35.50      9.95 o 
  -6   8   8       96.53      108.45     10.10 o 
  -5   8   8      312.56      294.84     15.61 o 
  -4   8   8      252.63      297.60     18.44 o 
  -3   8   8       17.57       14.66      3.28 o 
  -2   8   8       90.98       76.03     11.69 o 
  -1   8   8        3.25       -0.19      6.02 o 
   0   8   8       18.39       26.16     10.11 o 
   1   8   8       17.08       13.61     11.81 o 
   2   8   8        1.22       16.36      8.85 o 
   3   8   8       23.76        6.49     12.27 o 
   4   8   8      113.20      147.56     38.86 o 
  -9   9   8      370.51      351.69     31.31 o 
  -8   9   8       24.93       36.92      8.74 o 
  -7   9   8        5.76       11.97      7.43 o 
  -6   9   8      673.71      728.18     32.46 o 
  -5   9   8      441.88      456.08     19.46 o 
  -4   9   8      362.47      310.68     15.56 o 
  -3   9   8      137.21      120.28      7.48 o 
  -2   9   8       63.97       73.74     11.99 o 
  -1   9   8      146.71      139.83     19.56 o 
   0   9   8       45.92       36.89     11.27 o 
   1   9   8       12.91       17.02      9.33 o 
   2   9   8        4.05       20.69     64.15 o 
   3   9   8        3.67       19.07     18.88 o 
   4   9   8       23.99       36.76     22.58 o 
  -9  10   8        0.82        2.31      8.24 o 
  -8  10   8       15.36        6.00      6.18 o 
  -7  10   8      161.27      155.64     16.42 o 
  -6  10   8       89.05       70.80     10.58 o 
  -5  10   8       19.33       13.26      4.37 o 
  -4  10   8       33.32       24.89      5.45 o 
  -3  10   8        2.18        1.16      4.55 o 
  -2  10   8       42.51       43.29     11.94 o 
  -1  10   8        5.73       15.46      8.86 o 
   0  10   8       45.48       43.21     11.11 o 
   1  10   8        0.09        3.96      7.36 o 
   2  10   8       11.65       26.21     10.01 o 
   3  10   8        0.34       28.99     20.67 o 
   4  10   8        5.36        1.49     19.45 o 
  -9  11   8      260.74      267.24     27.92 o 
  -8  11   8        2.78        4.40     11.49 o 
  -7  11   8      137.78      150.21     16.09 o 
  -6  11   8        2.05        9.56      6.68 o 
  -5  11   8      450.61      420.55     19.32 o 
  -4  11   8        9.94        1.96      3.75 o 
  -3  11   8       35.70       16.38      6.13 o 
  -2  11   8       35.68       43.02     12.13 o 
  -1  11   8       16.70       17.44      8.16 o 
   0  11   8        0.11        5.17     12.04 o 
   1  11   8        2.03        2.98      7.15 o 
   2  11   8       14.71       12.11     12.24 o 
   3  11   8        0.70        9.39      9.79 o 
  -9  12   8        0.20       17.41      9.30 o 
  -8  12   8        3.35       14.95      9.87 o 
  -7  12   8      123.05      137.26     39.32 o 
  -6  12   8        1.39       -6.28      7.06 o 
  -5  12   8      196.60      222.86     16.40 o 
  -4  12   8       88.36      148.96     12.84 o 
  -3  12   8       39.04       34.82      6.19 o 
  -2  12   8        0.00       -0.33      9.01 o 
  -1  12   8       78.48      111.27     18.37 o 
   0  12   8       15.94       40.73     23.97 o 
   1  12   8       13.93       14.35      9.34 o 
   2  12   8        0.37       -4.34      7.24 o 
   3  12   8        9.23        2.98      6.56 o 
  -8  13   8       12.61       20.52     11.00 o 
  -7  13   8       25.23      116.78     74.10 o 
  -6  13   8        1.92       14.25      6.56 o 
  -5  13   8      303.58      281.05     22.39 o 
  -4  13   8       87.75       72.97      9.27 o 
  -3  13   8       15.29        7.70      6.51 o 
  -2  13   8       17.90        0.37      6.19 o 
  -1  13   8        5.23        9.77      7.23 o 
   0  13   8      104.97       83.17     34.13 o 
   1  13   8       38.23       28.43     13.77 o 
   2  13   8        8.36       14.32     23.25 o 
   3  13   8       72.42      101.18     32.31 o 
  -8  14   8        6.12       74.96     83.51 o 
  -7  14   8        0.51        1.79      5.61 o 
  -6  14   8      143.73      169.14     17.88 o 
  -5  14   8       25.09        1.69      5.49 o 
  -4  14   8        0.09        0.01      4.52 o 
  -3  14   8        5.24        9.82      6.90 o 
  -2  14   8       90.53      119.18     21.26 o 
  -1  14   8      141.82      130.31     20.37 o 
   0  14   8        0.42        2.83      7.43 o 
   1  14   8        7.34       -4.62      7.30 o 
   2  14   8      171.86      195.22     26.99 o 
  -8  15   8       30.62       34.98     11.49 o 
  -7  15   8       32.30       31.59      9.03 o 
  -6  15   8        0.65      -10.76      7.17 o 
  -5  15   8       21.88       19.25      7.46 o 
  -4  15   8       33.11       56.10     15.31 o 
  -3  15   8      202.78      261.63     31.35 o 
  -2  15   8        5.72        0.82      6.38 o 
  -1  15   8        1.05        5.58      8.16 o 
   0  15   8        3.54        3.27      6.75 o 
   1  15   8      360.12      402.59     35.88 o 
   2  15   8       39.98       88.99     49.79 o 
  -7  16   8        0.01       16.52      9.15 o 
  -6  16   8        6.95        2.86      6.80 o 
  -5  16   8       16.07       11.58      6.70 o 
  -4  16   8        0.14       22.85     10.95 o 
  -3  16   8      122.57      117.21     21.84 o 
  -2  16   8      365.33      348.42     33.71 o 
  -1  16   8        3.11       11.49      9.17 o 
   0  16   8       28.81       24.65     10.63 o 
   1  16   8      158.77      206.78     25.94 o 
   2  16   8      373.48      388.01     44.44 o 
  -7  17   8        5.06       -4.90      7.13 o 
  -6  17   8       51.11       49.00     10.25 o 
  -5  17   8        2.01       30.81     12.35 o 
  -4  17   8        5.99       -0.53     11.33 o 
  -3  17   8       48.85       55.27     16.31 o 
  -2  17   8      233.47      199.42     40.02 o 
  -1  17   8       25.55        8.30      7.44 o 
   0  17   8       21.72       19.08      8.12 o 
   1  17   8       43.34       61.83     21.87 o 
   2  17   8       45.84       66.26     20.22 o 
  -6  18   8       91.50      117.55     31.59 o 
  -5  18   8        0.21        2.14     13.84 o 
  -4  18   8        7.14       17.59      9.63 o 
  -3  18   8       89.56       99.05     29.68 o 
  -2  18   8        0.44       16.71     16.00 o 
  -1  18   8        5.20        7.02      8.88 o 
   0  18   8       12.94        5.14      7.04 o 
   1  18   8        0.01       -1.27     10.02 o 
  -6  19   8       48.63       51.56     23.22 o 
  -5  19   8       18.59       31.03     17.68 o 
  -4  19   8       32.15       20.14     11.36 o 
  -3  19   8       48.38       48.16     23.08 o 
  -2  19   8        4.58       -7.39     13.74 o 
  -1  19   8        0.11      -17.46     16.64 o 
   0  19   8        3.40       29.64     14.91 o 
  -4  20   8       51.27       61.91     24.84 o 
  -3  20   8       51.94       31.95     16.79 o 
  -9   1   9       28.86       41.95     16.30 o 
  -8   1   9        2.63        2.29      7.95 o 
  -7   1   9       15.61       13.35      5.11 o 
  -6   1   9        1.56       -2.46      4.21 o 
  -5   1   9       19.90       12.80      4.40 o 
  -4   1   9        0.00        2.89      3.44 o 
  -3   1   9        9.26       14.95      5.12 o 
  -2   1   9        7.51       11.12      6.49 o 
  -1   1   9       20.95       18.41     10.04 o 
   0   1   9        0.06        2.46      8.97 o 
   1   1   9       50.60       53.25     16.00 o 
   2   1   9       38.16       20.95     13.42 o 
   3   1   9        9.34       25.71     18.73 o 
  -9   2   9       30.18       32.92     14.42 o 
  -8   2   9       95.99      106.74     24.74 o 
  -7   2   9       28.84       20.51     17.39 o 
  -6   2   9       20.40       10.19      5.70 o 
  -5   2   9        1.30        0.94      7.96 o 
  -4   2   9      227.95      238.79     15.00 o 
  -3   2   9        0.74        2.73      3.45 o 
  -2   2   9      118.34      117.56     15.70 o 
  -1   2   9       12.60       13.94      8.95 o 
   0   2   9       49.78       62.64     15.61 o 
   1   2   9        4.18      -10.04     20.92 o 
   2   2   9        8.79       32.02     18.26 o 
   3   2   9        5.44      -18.23     12.36 o 
  -9   3   9       28.73       36.56     16.25 o 
  -8   3   9       11.25        2.01      8.72 o 
  -7   3   9        3.21       16.44     15.12 o 
  -6   3   9        2.90        1.37      4.98 o 
  -5   3   9       11.25        9.68      5.21 o 
  -4   3   9        3.11        3.05      3.94 o 
  -3   3   9       23.36       32.67      6.25 o 
  -2   3   9        0.21       -0.95      6.84 o 
  -1   3   9      398.73      380.91     28.13 o 
   0   3   9        8.51       23.63     12.91 o 
   1   3   9      161.60      224.29     33.44 o 
   2   3   9       10.31        4.94     14.48 o 
   3   3   9       78.48       95.26     22.67 o 
  -9   4   9       10.87       11.10      8.74 o 
  -8   4   9        6.63        4.09      8.92 o 
  -7   4   9        0.26       -1.75      5.74 o 
  -6   4   9       24.70       19.36      6.76 o 
  -5   4   9       62.66       55.07      8.65 o 
  -4   4   9       10.74       20.27      5.55 o 
  -3   4   9       42.11       60.41      7.60 o 
  -2   4   9        0.10        7.56      8.31 o 
  -1   4   9       41.81       18.93      8.05 o 
   0   4   9      110.09      113.85     16.31 o 
   1   4   9      167.15      200.55     54.12 o 
   2   4   9       42.12       56.51     17.44 o 
   3   4   9       50.92       34.94     14.71 o 
  -9   5   9        6.59        6.15     12.54 o 
  -8   5   9       13.27        6.45      5.62 o 
  -7   5   9       39.41       21.18     23.46 o 
  -6   5   9       26.50       26.20      7.39 o 
  -5   5   9        0.10        6.72      4.21 o 
  -4   5   9      118.59      126.64     11.03 o 
  -3   5   9       98.53      104.86      9.94 o 
  -2   5   9      100.53      115.02     15.28 o 
  -1   5   9        0.00       16.16      9.18 o 
   0   5   9      515.12      508.43     33.30 o 
   1   5   9        4.34       13.44     14.94 o 
   2   5   9       47.79       68.45     27.53 o 
   3   5   9       80.03       88.86     33.46 o 
  -9   6   9        2.18       15.80      7.72 o 
  -8   6   9       14.41       13.70     10.25 o 
  -7   6   9        3.17        0.29      5.70 o 
  -6   6   9        2.74        7.16      6.28 o 
  -5   6   9       16.69        8.40      4.91 o 
  -4   6   9       15.07       12.44      5.78 o 
  -3   6   9        2.23        2.30      4.92 o 
  -2   6   9       63.81       55.08     11.21 o 
  -1   6   9        1.34        2.35      6.39 o 
   0   6   9        6.30      -11.01     11.58 o 
   1   6   9        0.09      -24.26     17.40 o 
   2   6   9       16.57       45.52     22.10 o 
  -9   7   9        3.02       -3.32     15.68 o 
  -8   7   9        3.94       10.24      7.11 o 
  -7   7   9       26.57       42.39      9.21 o 
  -6   7   9      272.68      236.71     17.01 o 
  -5   7   9       64.08       81.06     12.59 o 
  -4   7   9      159.52      161.51     12.07 o 
  -3   7   9       17.08        7.31      6.59 o 
  -2   7   9      114.75      113.55     15.81 o 
  -1   7   9        7.21        3.19      8.09 o 
   0   7   9       13.60       14.51      7.88 o 
   1   7   9       13.03        7.61      7.28 o 
   2   7   9      156.34      124.59     37.48 o 
  -9   8   9       64.58       82.96     32.82 o 
  -8   8   9        0.26        7.65      6.57 o 
  -7   8   9       17.91        4.65      5.04 o 
  -6   8   9      119.30      134.17     13.31 o 
  -5   8   9       42.97       22.23      6.52 o 
  -4   8   9      110.31       99.63     12.40 o 
  -3   8   9      175.51      169.21     17.07 o 
  -2   8   9       10.50       15.33      9.72 o 
  -1   8   9        0.07        0.83      9.97 o 
   0   8   9       51.17       56.70     13.66 o 
   1   8   9       12.84       17.33      9.07 o 
   2   8   9        1.09       -5.43     16.28 o 
  -8   9   9       10.84        9.16      8.00 o 
  -7   9   9       15.08       25.77      7.55 o 
  -6   9   9       18.16       22.90      5.95 o 
  -5   9   9      631.10      606.01     23.43 o 
  -4   9   9       91.19      134.37     16.85 o 
  -3   9   9       53.04       58.00     11.86 o 
  -2   9   9       23.80       30.29     11.70 o 
  -1   9   9       29.03       31.33     12.13 o 
   0   9   9       36.05       43.23     12.70 o 
   1   9   9        4.80        2.39     29.21 o 
   2   9   9        7.45        6.40     14.46 o 
  -8  10   9       32.74       38.19     18.99 o 
  -7  10   9      240.54      351.25     25.05 o 
  -6  10   9      664.66      607.52     28.06 o 
  -5  10   9      370.01      400.54     24.04 o 
  -4  10   9       52.63       52.59      9.43 o 
  -3  10   9        8.69       -0.49      6.96 o 
  -2  10   9      108.10      112.12     19.04 o 
  -1  10   9        8.78       20.31     10.61 o 
   0  10   9       11.85        3.63      7.30 o 
   1  10   9        0.05       12.09     10.86 o 
   2  10   9        0.11        8.18     77.21 o 
  -8  11   9        0.53       -1.29      6.32 o 
  -7  11   9      217.89      244.80     19.21 o 
  -6  11   9      221.45      256.05     24.35 o 
  -5  11   9      415.14      429.45     30.69 o 
  -4  11   9      351.15      401.24     24.83 o 
  -3  11   9       46.38       43.57     10.23 o 
  -2  11   9      152.86      158.67     32.00 o 
  -1  11   9        0.39        3.80      6.60 o 
   0  11   9       27.44       32.28     11.41 o 
   1  11   9        0.20       -0.16      8.66 o 
   2  11   9        0.07        0.22     10.13 o 
  -8  12   9        7.14        4.32      6.23 o 
  -7  12   9       20.30       17.08      6.07 o 
  -6  12   9        3.85       13.01      8.74 o 
  -5  12   9       17.27       14.31      8.99 o 
  -4  12   9        6.28        6.96      7.48 o 
  -3  12   9      256.03      202.19     21.30 o 
  -2  12   9        7.65       -9.95      8.63 o 
  -1  12   9        0.34       25.20     14.07 o 
   0  12   9       77.28       48.93     14.61 o 
   1  12   9        0.57        7.52     10.45 o 
   2  12   9        3.25      -14.63     11.76 o 
  -7  13   9        2.89        5.01      6.68 o 
  -6  13   9      163.74      172.21     20.57 o 
  -5  13   9       59.10       63.95     13.44 o 
  -4  13   9      114.90      103.60     15.67 o 
  -3  13   9        3.12      -12.36     10.16 o 
  -2  13   9       37.99       36.88     14.46 o 
  -1  13   9       15.80       10.85     10.45 o 
   0  13   9        1.86       11.20     12.46 o 
   1  13   9       15.93        9.56      8.63 o 
  -7  14   9        0.01        3.47     10.12 o 
  -6  14   9        7.78       25.19      9.13 o 
  -5  14   9       11.36       -6.40     12.88 o 
  -4  14   9       32.02       13.46      7.41 o 
  -3  14   9        0.10       -7.16      8.19 o 
  -2  14   9       19.46       10.03     12.29 o 
  -1  14   9       48.28       49.20     13.66 o 
   0  14   9       94.57      100.19     18.74 o 
   1  14   9      140.53      156.31     30.69 o 
  -6  15   9       83.53      122.84     23.04 o 
  -5  15   9        0.37        5.45      7.36 o 
  -4  15   9      174.65      136.40     18.81 o 
  -3  15   9       66.97       80.12     27.02 o 
  -2  15   9        0.99       -1.71      7.45 o 
  -1  15   9        9.05       13.52     14.94 o 
   0  15   9       86.35       95.51     23.41 o 
   1  15   9      105.52      114.36     27.02 o 
  -6  16   9        0.05       -2.60     12.77 o 
  -5  16   9       54.26       61.66     18.37 o 
  -4  16   9       35.12       54.79     17.96 o 
  -3  16   9       38.89       44.89     24.07 o 
  -2  16   9       42.91       18.84     28.10 o 
  -1  16   9        0.56        9.95      8.29 o 
   0  16   9        0.17      -14.29     12.66 o 
  -5  17   9        1.19       31.99     18.83 o 
  -4  17   9        0.60       23.44     12.55 o 
  -3  17   9        8.11       -0.83      7.87 o 
  -2  17   9       65.57       55.48     14.76 o 
  -1  17   9        0.05        6.69     13.25 o 
  -2  18   9        6.16      -22.24     14.82 o 
  -8   0  10      158.36      149.07     31.12 o 
  -7   0  10      169.58      140.33     29.09 o 
  -6   0  10       44.66       40.07     11.55 o 
  -5   0  10      171.34      153.52     16.75 o 
  -4   0  10      203.31      196.80     22.74 o 
  -3   0  10      670.98      709.20     69.65 o 
  -2   0  10      177.25      220.91     41.11 o 
  -1   0  10       18.41       13.79     14.17 o 
   0   0  10       76.55       88.79     30.97 o 
   1   0  10       21.43       20.59     18.10 o 
  -8   1  10        0.12        5.83     10.23 o 
  -7   1  10        0.63       32.07     15.50 o 
  -6   1  10      104.09      111.28     12.66 o 
  -5   1  10        8.46       18.23      5.23 o 
  -4   1  10       41.60       71.80     11.07 o 
  -3   1  10        1.70       15.08     10.07 o 
  -2   1  10       21.73       52.67     15.16 o 
  -1   1  10        1.81       18.00     11.08 o 
   0   1  10       41.28       47.91     18.95 o 
   1   1  10        3.07      -18.77     12.51 o 
  -8   2  10       47.98       47.38     19.60 o 
  -7   2  10       12.74        9.98     10.05 o 
  -6   2  10       25.78       17.55      5.83 o 
  -5   2  10        0.30        3.56      4.42 o 
  -4   2  10      470.19      458.03     23.04 o 
  -3   2  10        5.59       13.51      9.06 o 
  -2   2  10       15.35       17.70     15.13 o 
  -1   2  10      340.59      465.85     44.29 o 
   0   2  10        0.82        1.74      7.36 o 
   1   2  10       12.17       14.10     14.37 o 
  -8   3  10       47.91       41.83     16.55 o 
  -7   3  10        0.34       34.05     16.01 o 
  -6   3  10        7.98       10.90      7.13 o 
  -5   3  10      167.93      208.51     14.98 o 
  -4   3  10        6.79        9.92      5.70 o 
  -3   3  10        9.76        3.01      7.67 o 
  -2   3  10        2.51       11.02      8.15 o 
  -1   3  10      123.41      140.96     24.67 o 
   0   3  10       29.07       29.40     21.56 o 
   1   3  10        1.24       -8.47     11.13 o 
  -8   4  10        7.69       20.47     13.28 o 
  -7   4  10       30.31       22.03     14.19 o 
  -6   4  10       16.39       19.09      8.19 o 
  -5   4  10        1.05        2.74      7.19 o 
  -4   4  10       24.80        5.13     10.71 o 
  -3   4  10       13.49       22.98      8.91 o 
  -2   4  10       70.82       62.29     12.72 o 
  -1   4  10       38.79       33.56     40.06 o 
   0   4  10       37.33       57.76     17.08 o 
   1   4  10       14.62        5.54     29.88 o 
  -8   5  10       48.75       33.98     16.27 o 
  -7   5  10       17.46       38.09     17.37 o 
  -6   5  10        1.72        5.30      9.06 o 
  -5   5  10       17.21       13.43      7.43 o 
  -4   5  10       17.30       22.15      6.59 o 
  -3   5  10       76.24       81.48     14.50 o 
  -2   5  10        0.13      -12.89      8.59 o 
  -1   5  10      220.74      229.54     23.84 o 
   0   5  10      149.07      150.29     26.65 o 
   1   5  10       24.81       56.60     20.01 o 
  -8   6  10        4.31       31.44     16.63 o 
  -7   6  10       16.68       -4.52     11.89 o 
  -6   6  10        0.25        0.91      6.72 o 
  -5   6  10        5.38        2.93      4.71 o 
  -4   6  10       79.07       97.86     13.28 o 
  -3   6  10       24.85       19.10     10.89 o 
  -2   6  10      230.75      245.38     25.92 o 
  -1   6  10        2.25        0.13      7.20 o 
   0   6  10       14.08        2.94      9.43 o 
   1   6  10        6.47        9.35     10.67 o 
  -7   7  10       95.48       82.49     13.94 o 
  -6   7  10       40.96       18.60     14.06 o 
  -5   7  10        0.04       -0.34      5.79 o 
  -4   7  10       78.88       57.79     10.07 o 
  -3   7  10       47.99       44.34     19.12 o 
  -2   7  10        1.89        3.12      6.75 o 
  -1   7  10       11.14       14.22      8.14 o 
   0   7  10       11.04        6.03      7.40 o 
   1   7  10        1.90        3.27     14.10 o 
  -7   8  10       56.02       36.51     10.47 o 
  -6   8  10       73.73       79.13     13.67 o 
  -5   8  10        0.38        1.17      5.87 o 
  -4   8  10        0.39        7.77      5.68 o 
  -3   8  10      168.28      132.63     17.51 o 
  -2   8  10        2.48        1.62      9.69 o 
  -1   8  10       14.53       16.38      8.32 o 
   0   8  10        0.36       11.51      9.46 o 
  -7   9  10        1.35       23.23     10.73 o 
  -6   9  10       25.36       18.45      8.50 o 
  -5   9  10        1.38        0.18      7.17 o 
  -4   9  10        8.22        4.44      5.51 o 
  -3   9  10        6.09       14.83     13.15 o 
  -2   9  10        4.63       13.13      7.78 o 
  -1   9  10        1.13      -13.60     21.10 o 
   0   9  10       36.27        6.51     33.63 o 
   1   9  10        0.00      -22.30     14.87 o 
  -7  10  10       69.57       78.02     17.22 o 
  -6  10  10      206.79      200.75     22.80 o 
  -5  10  10       66.82       51.13     11.36 o 
  -4  10  10        0.32       -1.30      8.16 o 
  -3  10  10       82.75       92.54     15.70 o 
  -2  10  10        0.38       -1.32     11.99 o 
  -1  10  10        0.51        2.77     14.86 o 
   0  10  10        4.07        0.00      9.55 o 
  -7  11  10        2.66       12.47     18.35 o 
  -6  11  10       57.29       33.14     13.12 o 
  -5  11  10        9.92       -6.44      7.66 o 
  -4  11  10       56.65       58.75     10.76 o 
  -3  11  10        0.56       -4.29      6.48 o 
  -2  11  10       16.19       18.04     11.45 o 
  -1  11  10       34.43       32.77     12.55 o 
   0  11  10        0.02       20.80     14.05 o 
  -6  12  10       39.70       15.43     12.31 o 
  -5  12  10      104.41       81.48     22.32 o 
  -4  12  10       55.97       43.37      9.21 o 
  -3  12  10       20.65       17.99     10.56 o 
  -2  12  10       74.08       91.24     30.32 o 
  -1  12  10       22.29       31.24     16.28 o 
   0  12  10       12.63       17.78     13.53 o 
  -5  13  10       42.91       29.31     16.08 o 
  -4  13  10      145.79      203.17     29.12 o 
  -3  13  10       57.17       65.30     16.49 o 
  -2  13  10       11.16        5.65      8.51 o 
  -1  13  10       19.78       55.22     20.28 o 
  -5  14  10       18.57      -18.03     12.02 o 
  -4  14  10       40.01       23.52     15.37 o 
  -3  14  10        8.20        7.75     12.65 o 
  -2  14  10       13.41      -18.52     13.45 o 
  -7   1  11        6.70       -9.29     11.62 o 
  -6   1  11      107.41      106.72     18.57 o 
  -5   1  11        5.95       16.88      8.75 o 
  -4   1  11        9.80        3.01      8.21 o 
  -3   1  11        0.93       11.41      7.74 o 
  -2   1  11       65.34       59.58     18.37 o 
  -1   1  11       80.73       81.99     22.81 o 
  -7   2  11        0.35      -19.68     14.89 o 
  -6   2  11       38.91       57.65     19.75 o 
  -5   2  11        9.82       21.80      7.02 o 
  -4   2  11       32.17       39.34     13.76 o 
  -3   2  11       19.47       -1.78     12.55 o 
  -2   2  11       25.92        1.26      9.46 o 
  -1   2  11      363.29      408.36     44.26 o 
  -6   3  11       26.73       24.75     10.36 o 
  -5   3  11        9.43       16.14      8.20 o 
  -4   3  11      115.28      101.95     12.77 o 
  -3   3  11        4.82       19.61     11.24 o 
  -2   3  11       10.50        9.07     28.01 o 
  -1   3  11      139.04      108.61     24.23 o 
  -6   4  11        1.75       41.81     12.85 o 
  -5   4  11        1.70       -0.83      5.52 o 
  -4   4  11       11.53       12.42      6.04 o 
  -3   4  11       24.85       33.59     15.11 o 
  -2   4  11        0.54       -4.19     22.71 o 
  -1   4  11        0.00       29.47     14.09 o 
  -6   5  11       49.54       91.38     24.34 o 
  -5   5  11       46.51       10.51      7.68 o 
  -4   5  11        0.50        0.56      5.73 o 
  -3   5  11       40.47       50.60     12.22 o 
  -2   5  11       36.24       30.79     11.28 o 
  -1   5  11       21.77        1.24     13.59 o 
  -6   6  11        0.27        2.61      7.89 o 
  -5   6  11        2.52       16.13      8.94 o 
  -4   6  11       45.77       44.09     16.07 o 
  -3   6  11       71.65       57.33     13.15 o 
  -2   6  11       67.04       81.94     15.75 o 
  -1   6  11       23.82      -41.22     27.48 o 
  -5   7  11        1.60       -3.78     14.18 o 
  -4   7  11        0.05       -2.65      7.05 o 
  -3   7  11       81.12       99.90     20.94 o 
  -2   7  11        0.97        2.01     10.90 o 
  -5   8  11       15.94       21.15     12.51 o 
  -4   8  11        6.56       14.81     10.15 o 
  -3   8  11       81.13      105.88     22.20 o 
  -2   8  11        1.94        1.24     10.60 o 
  -4   9  11       60.61       70.80     25.49 o 
  -3   9  11        3.51        9.87     24.63 o 
                                                 
